# Supplementary material for: Hepatoma-derived growth factor and nucleolin exist in the same ribonucleoprotein complex
Source: BMC Biochem. 2013 Jan 10;14:2. doi: 10.1186/1471-2091-14-2 (PMC3551658; doi:10.1186/1471-2091-14-2)
Supplement: Additional file 2 — Multiconsensus list of four HDGF measurements. Four biological replicates each were analyzed for HDGFStrep-tag copurifying proteins by ESI-MS/MS. Proteome discoverer software were used to produce a multiconsensus list of the four HDGF replicates. This list was filtered for proteins with at least 2 peptide hits and at least 10 peptide spectrum matches (PSM). [file 1471-2091-14-2-S2.xlsx]

## Sheet: Sheet1
Accession	Description	ΣCoverage	Σ# Proteins	Σ# Unique Peptides	Σ# Peptides	Σ# PSMs	Score A(12,15)	Coverage A(12,15)	# Peptides A(12,15)	# PSM A(12,15)	Score B(12,15)	Coverage B(12,15)	# Peptides B(12,15)	# PSM B(12,15)	Score C(12,15)	Coverage C(12,15)	# Peptides C(12,15)	# PSM C(12,15)	Score D(12,15)	Coverage D(12,15)	# Peptides D(12,15)	# PSM D(12,15)	# AAs	MW [kDa]	calc. pI
P51858	Hepatoma-derived growth factor OS=Homo sapiens GN=HDGF PE=1 SV=1 - [HDGF_HUMAN]	31.67	1	9	9	661	2410.55	31.67	9	141	2367.04	27.5	7	124	5269	31.67	8	252	2871.39	28.75	7	144	240	26.7719	4.729
P19338	Nucleolin OS=Homo sapiens GN=NCL PE=1 SV=3 - [NUCL_HUMAN]	23.24	1	14	14	242	1333.67	19.86	11	40	3580.83	13.1	8	86	3027.64	16.9	10	67	1876.77	20.28	11	49	710	76.5684	4.70361
P62906	60S ribosomal protein L10a OS=Homo sapiens GN=RPL10A PE=1 SV=2 - [RL10A_HUMAN]	31.8	1	9	9	227	1209.97	5.99	2	47	2305.65	17.97	4	80	735.625	11.98	3	30	2120.37	31.8	9	70	217	24.8155	9.93506
P39023	60S ribosomal protein L3 OS=Homo sapiens GN=RPL3 PE=1 SV=2 - [RL3_HUMAN]	35.73	1	11	11	173	529.374	32.75	9	38	892.204	35.73	10	46	758.742	35.73	11	54	674.983	30.52	9	35	403	46.0798	10.1841
P62750	60S ribosomal protein L23a OS=Homo sapiens GN=RPL23A PE=1 SV=1 - [RL23A_HUMAN]	30.77	1	5	5	142	386.365	21.15	3	14	451.43	9.62	2	11	2832.89	16.03	3	83	945.702	17.95	3	34	156	17.6841	10.4478
P18124	60S ribosomal protein L7 OS=Homo sapiens GN=RPL7 PE=1 SV=1 - [RL7_HUMAN]	34.68	1	8	8	110	418.194	18.15	5	16	491.852	17.74	3	16	1025.05	25.4	5	59	432.06	19.35	5	19	248	29.2072	10.6528
P62081	40S ribosomal protein S7 OS=Homo sapiens GN=RPS7 PE=1 SV=1 - [RS7_HUMAN]	41.75	1	7	7	105	749.276	41.75	7	25	675.677	39.18	5	28	601.408	39.18	5	27	564.154	38.66	4	25	194	22.1133	10.0962
P32969	60S ribosomal protein L9 OS=Homo sapiens GN=RPL9 PE=1 SV=1 - [RL9_HUMAN]	63.02	1	10	10	85	493.989	51.04	6	23	692.365	48.96	6	26	472.406	54.69	7	21	384.442	48.44	6	15	192	21.8498	9.94971
P18621	60S ribosomal protein L17 OS=Homo sapiens GN=RPL17 PE=1 SV=3 - [RL17_HUMAN]	24.46	1	4	4	81	219.407	24.46	3	6	251.972	24.46	3	7	384.852	24.46	4	17	727.918	24.46	4	51	184	21.3833	10.1694
P52272	Heterogeneous nuclear ribonucleoprotein M OS=Homo sapiens GN=HNRNPM PE=1 SV=3 - [HNRPM_HUMAN]	34.25	1	17	17	78	504.418	12.88	5	14	589.267	12.88	5	16	586.514	12.88	5	15	1229.4	33.97	16	33	730	77.4643	8.70459
P05388	60S acidic ribosomal protein P0 OS=Homo sapiens GN=RPLP0 PE=1 SV=1 - [RLA0_HUMAN]	51.74	1	11	11	73	494.819	34.07	7	16	605.041	29.34	6	18	520.285	24.29	4	12	889.981	38.17	7	27	317	34.2518	5.97314
P05387	60S acidic ribosomal protein P2 OS=Homo sapiens GN=RPLP2 PE=1 SV=1 - [RLA2_HUMAN]	91.3	1	6	7	72	263.58	33.91	2	12	381.634	71.3	4	12	318.654	71.3	4	10	1265.56	84.35	6	38	115	11.6578	4.53857
P06748	Nucleophosmin OS=Homo sapiens GN=NPM1 PE=1 SV=2 - [NPM_HUMAN]	32.99	1	7	7	71	626.522	29.93	6	20	656.831	29.59	5	20	583.438	26.53	4	19	358.807	24.49	5	12	294	32.5548	4.77979
P36578	60S ribosomal protein L4 OS=Homo sapiens GN=RPL4 PE=1 SV=5 - [RL4_HUMAN]	31.15	1	11	11	68	300.126	18.74	6	11	250.909	16.16	5	9	391.384	25.76	8	17	729.324	27.4	9	31	427	47.6674	11.063
P05386	60S acidic ribosomal protein P1 OS=Homo sapiens GN=RPLP1 PE=1 SV=1 - [RLA1_HUMAN]	95.61	1	5	6	60	284.448	80.7	5	15	555.199	94.74	5	18	411.006	89.47	4	14	360.266	89.47	4	13	114	11.5067	4.32275
Q12906	Interleukin enhancer-binding factor 3 OS=Homo sapiens GN=ILF3 PE=1 SV=3 - [ILF3_HUMAN]	21.7	1	14	14	57	250.279	10.85	5	11	384.107	17.11	7	13	481.152	13.31	8	17	422.241	18.68	10	16	894	95.2791	8.76318
Q08211	ATP-dependent RNA helicase A OS=Homo sapiens GN=DHX9 PE=1 SV=4 - [DHX9_HUMAN]	22.44	1	17	17	54	317.114	11.26	7	13	417.257	14.96	10	15	266.139	11.18	6	8	510.163	18.35	13	18	1270	140.869	6.84424
P30050	60S ribosomal protein L12 OS=Homo sapiens GN=RPL12 PE=1 SV=1 - [RL12_HUMAN]	40	1	5	5	51	97.7264	30.3	4	4	162.581	30.3	3	5	269.023	30.3	3	8	847.032	40	4	34	165	17.8075	9.42236
P46782	40S ribosomal protein S5 OS=Homo sapiens GN=RPS5 PE=1 SV=4 - [RS5_HUMAN]	32.35	1	5	5	50	524.478	25.98	4	12	381.564	25.98	4	11	524.884	25.98	4	14	450.113	32.35	5	13	204	22.8621	9.71533
Q9NR30	Nucleolar RNA helicase 2 OS=Homo sapiens GN=DDX21 PE=1 SV=5 - [DDX21_HUMAN]	27.59	1	14	16	50	428.682	13.15	7	12	319.251	11.75	6	10	360.28	10.73	5	10	533.837	21.84	12	18	783	87.2904	9.27588
Q6PKG0	La-related protein 1 OS=Homo sapiens GN=LARP1 PE=1 SV=2 - [LARP1_HUMAN]	22.17	1	13	13	45	264.455	12.5	8	11	292.485	12.32	7	12	327.572	14.96	9	14	234.201	9.12	6	8	1096	123.434	8.82178
P09651	Heterogeneous nuclear ribonucleoprotein A1 OS=Homo sapiens GN=HNRNPA1 PE=1 SV=5 - [ROA1_HUMAN]	28.76	2	8	9	44	524.327	21.77	6	14	501.283	15.05	4	9	317.347	8.87	3	10	336.91	19.89	6	11	372	38.7231	9.12939
Q12849	G-rich sequence factor 1 OS=Homo sapiens GN=GRSF1 PE=1 SV=3 - [GRSF1_HUMAN]	35.63	1	12	12	43	374.588	26.67	8	11	333.1	29.79	7	11	375.414	29.79	10	12	256.05	22.92	6	9	480	53.0926	6.18896
Q9BVP2	Guanine nucleotide-binding protein-like 3 OS=Homo sapiens GN=GNL3 PE=1 SV=2 - [GNL3_HUMAN]	23.32	1	9	9	43	319.627	16.39	6	10	369.372	16.39	6	11	344.031	16.39	6	11	304.176	23.32	9	11	549	61.9545	9.15869
P13010	X-ray repair cross-complementing protein 5 OS=Homo sapiens GN=XRCC5 PE=1 SV=3 - [XRCC5_HUMAN]	30.19	1	11	11	42	105.304	9.43	3	4	474.16	21.58	7	12	179.486	11.61	4	6	612.984	27.6	10	20	732	82.6523	5.80811
P25398	40S ribosomal protein S12 OS=Homo sapiens GN=RPS12 PE=1 SV=3 - [RS12_HUMAN]	40.91	1	4	4	40	434.384	23.48	2	12		0			486.032	28.03	2	14	456.177	40.91	4	14	132	14.5055	7.21045
P62841	40S ribosomal protein S15 OS=Homo sapiens GN=RPS15 PE=1 SV=2 - [RS15_HUMAN]	55.86	1	4	4	38	238.284	46.9	3	10	304.069	46.9	3	9	337.684	37.24	3	7	378.338	55.86	4	12	145	17.0292	10.3892
P0CW22	40S ribosomal protein S17-like OS=Homo sapiens GN=RPS17L PE=3 SV=1 - [RS17L_HUMAN]	45.19	1	6	6	37	326.268	36.3	4	10	337.533	42.22	4	10	359.675	33.33	3	9	285.181	41.48	4	8	135	15.5404	9.84717
Q9BQ67	Glutamate-rich WD repeat-containing protein 1 OS=Homo sapiens GN=GRWD1 PE=1 SV=1 - [GRWD1_HUMAN]	37.67	1	10	10	37	340.811	21.75	6	10	348.867	21.3	5	9	384.455	21.3	5	10	243.06	21.3	6	8	446	49.3882	4.91943
Q9NZI8	Insulin-like growth factor 2 mRNA-binding protein 1 OS=Homo sapiens GN=IGF2BP1 PE=1 SV=2 - [IF2B1_HUMAN]	20.1	1	7	8	37	337.469	10.92	4	8	327.88	8.15	3	7	320.361	13.86	5	9	440.801	17.33	7	13	577	63.4412	9.20264
O60506	Heterogeneous nuclear ribonucleoprotein Q OS=Homo sapiens GN=SYNCRIP PE=1 SV=2 - [HNRPQ_HUMAN]	28.09	1	13	13	36	220.463	13.16	5	7	230.116	15.25	6	8	270.016	17.17	7	8	445.706	21.19	9	13	623	69.5596	8.5874
Q12905	Interleukin enhancer-binding factor 2 OS=Homo sapiens GN=ILF2 PE=1 SV=2 - [ILF2_HUMAN]	45.38	1	10	10	36	252.764	25.13	4	5	293.358	25.13	4	7	321.774	29.49	5	9	551.612	45.38	10	15	390	43.0352	5.26221
P23396	40S ribosomal protein S3 OS=Homo sapiens GN=RPS3 PE=1 SV=2 - [RS3_HUMAN]	48.97	1	10	10	34	184.185	25.51	3	7	238.846	18.52	3	6	289.479	18.93	4	8	379.162	43.21	8	13	243	26.6714	9.65674
P46778	60S ribosomal protein L21 OS=Homo sapiens GN=RPL21 PE=1 SV=2 - [RL21_HUMAN]	27.5	1	4	4	34	134.714	11.25	2	5	175.77	20.63	2	6	120.47	11.25	2	6	362.58	27.5	3	17	160	18.5531	10.4917
P62917	60S ribosomal protein L8 OS=Homo sapiens GN=RPL8 PE=1 SV=2 - [RL8_HUMAN]	35.41	1	8	8	34	445.328	35.41	8	16	285.466	12.45	3	9	111.375	18.29	3	4	178.248	17.9	2	5	257	28.0073	11.0337
P08107	Heat shock 70 kDa protein 1A/1B OS=Homo sapiens GN=HSPA1A PE=1 SV=5 - [HSP71_HUMAN]	42.59	1	17	17	34	270.737	13.42	4	7	191.811	20.12	6	7	207.214	12.64	4	5	409.625	24.8	11	15	641	70.009	5.65576
Q00839	Heterogeneous nuclear ribonucleoprotein U OS=Homo sapiens GN=HNRNPU PE=1 SV=6 - [HNRPU_HUMAN]	23.03	1	12	12	34	250.144	15.15	6	9	147.432	14.55	5	8	248.555	11.15	4	7	386.25	10.42	6	10	825	90.528	5.99854
Q7L2E3	Putative ATP-dependent RNA helicase DHX30 OS=Homo sapiens GN=DHX30 PE=1 SV=1 - [DHX30_HUMAN]	17.5	1	13	13	33	119.868	4.61	3	4	253.876	11.14	7	9	225.018	11.14	7	9	273.902	12.56	10	11	1194	133.855	8.77783
P12956	X-ray repair cross-complementing protein 6 OS=Homo sapiens GN=XRCC6 PE=1 SV=2 - [XRCC6_HUMAN]	25.29	1	12	12	32	127.153	8.7	3	5	237.302	11.66	4	7	131.958	5.58	2	4	523.945	22.17	10	16	609	69.7991	6.63916
P61313	60S ribosomal protein L15 OS=Homo sapiens GN=RPL15 PE=1 SV=2 - [RL15_HUMAN]	30.88	1	5	5	31		0				0			292.671	20.59	3	24	205.099	24.02	4	7	204	24.1311	11.6196
Q01780	Exosome component 10 OS=Homo sapiens GN=EXOSC10 PE=1 SV=2 - [EXOSX_HUMAN]	22.37	1	12	12	31	167.787	12.32	5	7	231.698	14.58	7	8	186.012	7.34	3	5	254.429	13.67	8	11	885	100.768	8.45557
Q86V81	THO complex subunit 4 OS=Homo sapiens GN=THOC4 PE=1 SV=3 - [THOC4_HUMAN]	40.86	1	5	5	31	164.277	19.84	2	9	171.249	29.96	3	7	102.087	29.96	3	6	274.151	40.86	5	9	257	26.8716	11.1509
P46783	40S ribosomal protein S10 OS=Homo sapiens GN=RPS10 PE=1 SV=1 - [RS10_HUMAN]	24.24	1	4	4	30	189.046	24.24	4	11	132.745	23.64	3	7	139.929	14.55	2	8	70.7251	23.64	3	4	165	18.8859	10.1548
P62701	40S ribosomal protein S4, X isoform OS=Homo sapiens GN=RPS4X PE=1 SV=2 - [RS4X_HUMAN]	31.56	1	8	8	30	261.979	11.79	4	6	274.845	12.17	3	6	373.718	20.91	5	9	438.97	22.05	5	9	263	29.5791	10.1548
O00425	Insulin-like growth factor 2 mRNA-binding protein 3 OS=Homo sapiens GN=IGF2BP3 PE=1 SV=2 - [IF2B3_HUMAN]	14.16	1	4	5	30	232.485	8.64	3	6	308.057	8.64	3	7	280.406	11.92	4	7	274.078	10.88	4	10	579	63.6656	8.86572
Q13610	Periodic tryptophan protein 1 homolog OS=Homo sapiens GN=PWP1 PE=1 SV=1 - [PWP1_HUMAN]	22.16	1	6	6	30	215.351	11.38	3	5	351.816	15.57	4	9	285.517	18.56	5	10	219.212	9.78	3	6	501	55.7931	4.76709
P62424	60S ribosomal protein L7a OS=Homo sapiens GN=RPL7A PE=1 SV=2 - [RL7A_HUMAN]	25.94	1	6	6	29		0				0			319.071	10.15	2	15	485.612	21.8	5	14	266	29.977	10.6089
Q9NX58	Cell growth-regulating nucleolar protein OS=Homo sapiens GN=LYAR PE=1 SV=2 - [LYAR_HUMAN]	13.72	1	4	4	29	337.085	10.82	3	7	344.32	10.82	3	9	285.342	10.82	3	7	243.134	13.19	3	6	379	43.5879	9.53955
P27635	60S ribosomal protein L10 OS=Homo sapiens GN=RPL10 PE=1 SV=4 - [RL10_HUMAN]	29.44	1	5	5	28	125.479	23.36	4	6	142.437	18.69	3	5	334.744	24.3	4	8	329.962	24.77	4	9	214	24.5879	10.0815
P61247	40S ribosomal protein S3a OS=Homo sapiens GN=RPS3A PE=1 SV=2 - [RS3A_HUMAN]	25	1	7	7	27	229.189	11.74	4	8		0			194.002	21.97	6	10	255.217	19.7	5	9	264	29.9257	9.72998
Q99459	Cell division cycle 5-like protein OS=Homo sapiens GN=CDC5L PE=1 SV=2 - [CDC5L_HUMAN]	22.94	1	11	11	26	295.586	16.21	6	9	231.32	9.48	4	5	243.826	14.96	7	8	130.156	7.98	4	4	802	92.1937	8.17725
Q8IY81	Putative rRNA methyltransferase 3 OS=Homo sapiens GN=FTSJ3 PE=1 SV=2 - [RRMJ3_HUMAN]	21.02	1	9	9	26	202.047	7.2	3	4	252.272	12.87	5	6	246.249	12.87	5	7	268.451	12.51	6	9	847	96.4992	8.39697
O76021	Ribosomal L1 domain-containing protein 1 OS=Homo sapiens GN=RSL1D1 PE=1 SV=3 - [RL1D1_HUMAN]	27.35	1	8	8	26	207.563	16.33	4	6	224.783	10.61	3	5	202.38	12.24	3	4	388.404	21.63	7	11	490	54.9389	10.1255
O95793	Double-stranded RNA-binding protein Staufen homolog 1 OS=Homo sapiens GN=STAU1 PE=1 SV=2 - [STAU1_HUMAN]	24.78	1	10	10	25	95.484	12.31	3	3	186.767	14.56	5	7	158.585	8.15	3	4	369.205	14.56	6	11	577	63.1428	9.43701
Q9BZE4	Nucleolar GTP-binding protein 1 OS=Homo sapiens GN=GTPBP4 PE=1 SV=3 - [NOG1_HUMAN]	18.45	1	9	9	25	133.658	9.78	3	4	197.935	13.41	6	8	157.58	12.93	5	6	191.976	15.14	6	7	634	73.9178	9.49561
Q9UMS4	Pre-mRNA-processing factor 19 OS=Homo sapiens GN=PRPF19 PE=1 SV=1 - [PRP19_HUMAN]	38.49	1	9	9	25	166.438	28.17	6	7	188.229	12.9	4	7	181.166	12.9	4	7	62.288	13.49	4	4	504	55.1463	6.60986
Q15050	Ribosome biogenesis regulatory protein homolog OS=Homo sapiens GN=RRS1 PE=1 SV=2 - [RRS1_HUMAN]	24.38	1	6	6	24	161.978	9.86	2	4	269.646	17.81	4	7	253.437	17.81	4	6	250.977	20	5	7	365	41.1682	10.6968
P62277	40S ribosomal protein S13 OS=Homo sapiens GN=RPS13 PE=1 SV=2 - [RS13_HUMAN]	19.87	1	3	3	23	152.195	11.26	2	5	159.651	19.87	3	6	165.777	19.87	3	8	147.191	19.87	3	4	151	17.2117	10.5356
P15880	40S ribosomal protein S2 OS=Homo sapiens GN=RPS2 PE=1 SV=2 - [RS2_HUMAN]	26.62	1	7	7	23	57.59	10.92	2	2		0			223.285	20.14	4	7	425.383	25.94	6	14	293	31.3046	10.2427
Q9H0D6	5'-3' exoribonuclease 2 OS=Homo sapiens GN=XRN2 PE=1 SV=1 - [XRN2_HUMAN]	18.42	1	11	11	23	189.899	9.05	4	5	141.545	8.95	4	4	200.382	11.26	5	6	215.356	13.05	8	8	950	108.513	7.47412
P46777	60S ribosomal protein L5 OS=Homo sapiens GN=RPL5 PE=1 SV=3 - [RL5_HUMAN]	23.57	1	5	5	23	163.11	11.78	2	3	114.183	15.82	3	3	161.608	11.78	2	4	401.062	23.57	5	13	297	34.3407	9.71533
Q8TDD1	ATP-dependent RNA helicase DDX54 OS=Homo sapiens GN=DDX54 PE=1 SV=2 - [DDX54_HUMAN]	14.3	1	6	6	23	103.994	8.97	3	4	235.088	12.83	5	8	125.682	10.78	4	6	156.448	11.69	5	5	881	98.5342	10.0229
P11387	DNA topoisomerase 1 OS=Homo sapiens GN=TOP1 PE=1 SV=2 - [TOP1_HUMAN]	15.29	1	8	8	22	190.452	6.8	4	7	177.962	9.15	4	5	140.2	3.92	2	3	204.633	9.28	5	7	765	90.6689	9.30518
Q8TDN6	Ribosome biogenesis protein BRX1 homolog OS=Homo sapiens GN=BRIX1 PE=1 SV=2 - [BRX1_HUMAN]	26.06	1	5	5	22	65.1295	20.4	3	5	70.2621	15.58	2	5	114.178	20.4	3	8	144.634	5.67	2	4	353	41.3749	9.92041
P62244	40S ribosomal protein S15a OS=Homo sapiens GN=RPS15A PE=1 SV=2 - [RS15A_HUMAN]	34.62	1	4	4	21	97.1733	28.46	3	3	161.763	26.15	2	3	254.864	32.31	3	9	162.792	26.15	2	6	130	14.83	10.1255
Q02878	60S ribosomal protein L6 OS=Homo sapiens GN=RPL6 PE=1 SV=3 - [RL6_HUMAN]	23.61	1	5	5	21	294.08	11.11	2	5	210.91	11.11	2	4	197.67	11.11	2	3	430.289	23.61	5	9	288	32.7076	10.5796
P31943	Heterogeneous nuclear ribonucleoprotein H OS=Homo sapiens GN=HNRNPH1 PE=1 SV=4 - [HNRH1_HUMAN]	13.14	1	4	5	21	208.773	10.69	3	5	202.84	10.69	3	6	141.032	7.57	2	4	243.484	9.35	4	6	449	49.1984	6.30322
P37108	Signal recognition particle 14 kDa protein OS=Homo sapiens GN=SRP14 PE=1 SV=2 - [SRP14_HUMAN]	25.74	1	4	4	21	150.178	11.03	2	4	296.501	18.38	3	6	205.818	11.03	2	6	186.312	18.38	3	5	136	14.5608	10.0376
P42285	Superkiller viralicidic activity 2-like 2 OS=Homo sapiens GN=SKIV2L2 PE=1 SV=3 - [SK2L2_HUMAN]	11.9	1	8	8	21	156.694	7.49	4	5	151.185	8.25	4	5	146.67	4.61	3	4	148.984	6.62	4	7	1042	117.729	6.52197
P08865	40S ribosomal protein SA OS=Homo sapiens GN=RPSA PE=1 SV=4 - [RSSA_HUMAN]	37.97	1	7	7	20	183.872	19.66	3	5	260.686	22.03	3	6	187.927	14.24	2	3	221.346	26.78	5	6	295	32.8334	4.86865
P22626	Heterogeneous nuclear ribonucleoproteins A2/B1 OS=Homo sapiens GN=HNRNPA2B1 PE=1 SV=2 - [ROA2_HUMAN]	18.7	1	5	6	20	253.373	9.92	3	6		0			85.3481	4.82	2	3	322.78	16.15	4	11	353	37.4067	8.95361
Q07955	Serine/arginine-rich splicing factor 1 OS=Homo sapiens GN=SRSF1 PE=1 SV=2 - [SRSF1_HUMAN]	20.56	1	5	5	20	123.861	9.68	3	4	117.257	9.68	3	5		0			210.028	16.53	3	11	248	27.7278	10.3599
P11142	Heat shock cognate 71 kDa protein OS=Homo sapiens GN=HSPA8 PE=1 SV=1 - [HSP7C_HUMAN]	17.8	1	7	8	19		0			59.0955	7.43	3	3	137.199	7.89	3	4	389.946	16.1	7	12	646	70.8542	5.51611
Q14103	Heterogeneous nuclear ribonucleoprotein D0 OS=Homo sapiens GN=HNRNPD PE=1 SV=1 - [HNRPD_HUMAN]	20.28	1	6	7	19	191.196	10.7	3	5	185.916	5.92	2	4	130.85	5.92	2	3	192.785	17.75	5	7	355	38.4103	7.81104
Q9NW13	RNA-binding protein 28 OS=Homo sapiens GN=RBM28 PE=1 SV=3 - [RBM28_HUMAN]	9.09	1	4	4	19	143.308	4.87	2	4	199.162	4.87	2	4	210.033	7.38	3	6	176.322	6.59	3	5	759	85.6847	9.21729
Q9BQE3	Tubulin alpha-1C chain OS=Homo sapiens GN=TUBA1C PE=1 SV=1 - [TBA1C_HUMAN]	14.48	3	4	4	19	142.532	10.91	3	3	226.265	14.48	4	7	193.11	11.36	3	6	89.3977	6.9	2	3	449	49.8635	5.09717
P05455	Lupus La protein OS=Homo sapiens GN=SSB PE=1 SV=2 - [LA_HUMAN]	15.93	1	5	5	18	184.392	6.86	2	4	155.956	6.62	2	4	166.741	12.75	4	4	263.355	13.24	4	6	408	46.8082	7.12256
O43143	Putative pre-mRNA-splicing factor ATP-dependent RNA helicase DHX15 OS=Homo sapiens GN=DHX15 PE=1 SV=2 - [DHX15_HUMAN]	14.47	1	8	8	18	85.7824	5.79	3	5	105.985	3.9	2	4	107.258	5.41	3	4	166.855	8.68	5	5	795	90.8752	7.45947
P46087	Putative ribosomal RNA methyltransferase NOP2 OS=Homo sapiens GN=NOP2 PE=1 SV=2 - [NOP2_HUMAN]	13.92	1	8	8	18	34.42	5.54	3	3	30.29	5.42	2	2	68.5027	5.54	3	6	255.821	8.37	5	7	812	89.2471	9.23193
Q07020	60S ribosomal protein L18 OS=Homo sapiens GN=RPL18 PE=1 SV=2 - [RL18_HUMAN]	21.28	1	3	3	17									96.59	14.36	2	2	625.099	21.28	3	15	188	21.6211	11.7222
P62888	60S ribosomal protein L30 OS=Homo sapiens GN=RPL30 PE=1 SV=2 - [RL30_HUMAN]	51.3	1	5	5	17		0			152.826	40.87	3	4	111.482	24.35	2	4	346.717	34.78	4	9	115	12.7757	9.62744
Q9BYG3	MKI67 FHA domain-interacting nucleolar phosphoprotein OS=Homo sapiens GN=MKI67IP PE=1 SV=1 - [MK67I_HUMAN]	23.55	1	5	5	17	115.363	12.63	3	3	180.967	12.63	3	5	149.54	12.63	3	4	141.68	23.21	4	5	293	34.201	9.87646
Q9H7B2	Ribosome production factor 2 homolog OS=Homo sapiens GN=RPF2 PE=1 SV=2 - [RPF2_HUMAN]	15.69	1	3	3	17	188.59	15.69	3	5	206.4	10.46	2	5	168.641	10.46	2	4	147.92	10.46	2	3	306	35.5602	9.99365
P39019	40S ribosomal protein S19 OS=Homo sapiens GN=RPS19 PE=1 SV=2 - [RS19_HUMAN]	24.83	1	4	4	16	270.432	10.34	2	9		0				0			142.183	23.45	3	7	145	16.0505	10.3159
O00571	ATP-dependent RNA helicase DDX3X OS=Homo sapiens GN=DDX3X PE=1 SV=3 - [DDX3X_HUMAN]	12.54	2	5	6	15	98.9527	5.89	2	3	95.2164	4.08	2	2	125.74	7.4	3	4	166.69	9.97	5	6	662	73.198	7.18115
Q9NZM5	Glioma tumor suppressor candidate region gene 2 protein OS=Homo sapiens GN=GLTSCR2 PE=1 SV=2 - [GSCR2_HUMAN]	16.53	1	3	3	15	144.801	16.53	3	4	141.029	7.95	2	4	135.931	7.95	2	3	106.808	7.95	2	4	478	54.3564	10.3159
P11940	Polyadenylate-binding protein 1 OS=Homo sapiens GN=PABPC1 PE=1 SV=2 - [PABP1_HUMAN]	18.55	1	7	8	15		0			119.079	8.49	2	3		0			475.74	14.78	7	12	636	70.6259	9.49561
P22061	Protein-L-isoaspartate(D-aspartate) O-methyltransferase OS=Homo sapiens GN=PCMT1 PE=1 SV=4 - [PIMT_HUMAN]	38.33	1	6	6	15	70.6879	33.04	3	3	94.1804	29.96	3	4	154.11	30.84	4	5	76.1906	12.78	2	3	227	24.6206	7.21045
P62753	40S ribosomal protein S6 OS=Homo sapiens GN=RPS6 PE=1 SV=1 - [RS6_HUMAN]	24.5	1	5	5	14	189.676	14.86	2	5									363.771	15.66	3	9	249	28.663	10.8433
P11182	Lipoamide acyltransferase component of branched-chain alpha-keto acid dehydrogenase complex, mitochondrial OS=Homo sapiens GN=DBT PE=1 SV=3 - [ODB2_HUMAN]	15.15	1	5	5	14	99.152	7.26	2	2	170.686	10.79	3	4	193.507	12.66	4	5	113.858	5.39	2	3	482	53.4529	8.51416
P62847	40S ribosomal protein S24 OS=Homo sapiens GN=RPS24 PE=1 SV=1 - [RS24_HUMAN]	28.57	1	3	3	13	108.988	20.3	2	3	149.351	20.3	2	4		0			196.377	19.55	2	6	133	15.4134	10.7847
Q9Y221	60S ribosome subunit biogenesis protein NIP7 homolog OS=Homo sapiens GN=NIP7 PE=1 SV=1 - [NIP7_HUMAN]	40.56	1	4	4	13	101.208	21.67	2	5	108.358	21.67	2	4	103.815	29.44	3	4		0			180	20.4495	8.51416
O75531	Barrier-to-autointegration factor OS=Homo sapiens GN=BANF1 PE=1 SV=1 - [BAF_HUMAN]	29.21	1	2	2	13	174.384	29.21	2	5	195.975	29.21	2	5	131.526	29.21	2	3		0			89	10.052	6.0874
Q15397	Pumilio domain-containing protein KIAA0020 OS=Homo sapiens GN=KIAA0020 PE=1 SV=3 - [K0020_HUMAN]	12.81	1	5	5	13	136.776	7.87	3	4	50.37	4.94	2	2	93.54	7.25	3	4	0	4.94	2	3	648	73.5383	9.64209
P11498	Pyruvate carboxylase, mitochondrial OS=Homo sapiens GN=PC PE=1 SV=2 - [PYC_HUMAN]	8.4	1	5	5	13	143.749	6.88	4	5	81.47	3.23	2	2	144.35	8.4	5	6					1178	129.551	6.84424
Q13263	Transcription intermediary factor 1-beta OS=Homo sapiens GN=TRIM28 PE=1 SV=5 - [TIF1B_HUMAN]	9.46	1	4	4	13		0			244.361	5.87	3	7	134.657	7.43	3	6		0			835	88.4934	5.77002
O15381	Nuclear valosin-containing protein-like OS=Homo sapiens GN=NVL PE=1 SV=1 - [NVL_HUMAN]	9.23	1	5	5	12	88.482	4.32	2	3	132.73	3.74	2	4	161.735	3.74	2	3	110.439	3.15	2	2	856	94.991	6.48096
Q92841	Probable ATP-dependent RNA helicase DDX17 OS=Homo sapiens GN=DDX17 PE=1 SV=2 - [DDX17_HUMAN]	9.6	1	4	6	12		0			105.354	3.43	2	3	100.495	3.43	2	3	168.834	6.17	4	6	729	80.222	8.26514
Q13283	Ras GTPase-activating protein-binding protein 1 OS=Homo sapiens GN=G3BP1 PE=1 SV=1 - [G3BP1_HUMAN]	13.09	1	4	4	12	83.4897	11.16	3	4	114.626	6.44	2	2	59.96	6.44	2	2	108.278	8.37	3	4	466	52.1321	5.51611
P62854	40S ribosomal protein S26 OS=Homo sapiens GN=RPS26 PE=1 SV=3 - [RS26_HUMAN]	26.09	1	2	2	11		0			109.547	26.09	2	3	121.844	26.09	2	3	140.669	26.09	2	5	115	13.0071	11.0044
P40429	60S ribosomal protein L13a OS=Homo sapiens GN=RPL13A PE=1 SV=2 - [RL13A_HUMAN]	16.26	1	3	3	11	65.4548	10.84	2	2	81.7926	10.84	2	2	81.1418	10.84	2	3	157.743	10.84	2	4	203	23.5624	10.9312
Q9NVP1	ATP-dependent RNA helicase DDX18 OS=Homo sapiens GN=DDX18 PE=1 SV=2 - [DDX18_HUMAN]	10	1	5	5	11	83.5698	6.27	3	3	104.039	6.27	3	4		0			155.317	7.61	4	4	670	75.3594	9.49561
Q14011	Cold-inducible RNA-binding protein OS=Homo sapiens GN=CIRBP PE=1 SV=1 - [CIRBP_HUMAN]	25.58	1	3	3	11	155.047	25.58	3	4	177.896	20.35	2	3	157.374	20.35	2	4		0			172	18.6367	9.51025
Q14137	Ribosome biogenesis protein BOP1 OS=Homo sapiens GN=BOP1 PE=1 SV=2 - [BOP1_HUMAN]	15.95	1	5	5	11	64.68	6.43	2	4	50.87	6.43	2	2	51.5732	5.9	2	2	105.499	6.7	2	3	746	83.5772	6.18896
P62829	60S ribosomal protein L23 OS=Homo sapiens GN=RPL23 PE=1 SV=1 - [RL23_HUMAN]	44.29	1	5	5	10		0			244.636	27.86	3	5		0			267.361	30.71	3	5	140	14.8561	10.5063
P61353	60S ribosomal protein L27 OS=Homo sapiens GN=RPL27 PE=1 SV=2 - [RL27_HUMAN]	32.35	1	4	4	10		0				0			21.32	25.74	2	2	105.71	32.35	4	8	136	15.7877	10.5649
O00411	DNA-directed RNA polymerase, mitochondrial OS=Homo sapiens GN=POLRMT PE=1 SV=2 - [RPOM_HUMAN]	6.02	1	4	4	10	71.9	5.12	3	3	70.68	2.68	2	2	80.08	2.68	2	2	126.593	2.68	2	3	1230	138.532	8.98291
P51991	Heterogeneous nuclear ribonucleoprotein A3 OS=Homo sapiens GN=HNRNPA3 PE=1 SV=2 - [ROA3_HUMAN]	8.47	1	3	3	10	129.731	4.5	2	3		0			115.008	4.5	2	3	187.297	8.2	2	4	378	39.5706	9.01221
P67809	Nuclease-sensitive element-binding protein 1 OS=Homo sapiens GN=YBX1 PE=1 SV=3 - [YBOX1_HUMAN]	14.51	1	2	2	10													430.393	14.51	2	10	324	35.9027	9.87646
Q8WTT2	Nucleolar complex protein 3 homolog OS=Homo sapiens GN=NOC3L PE=1 SV=1 - [NOC3L_HUMAN]	3.5	1	2	2	10	130.341	3.5	2	2	125.08	3.5	2	2	153.221	3.5	2	3	164.54	3.5	2	3	800	92.4896	9.17334
P05166	Propionyl-CoA carboxylase beta chain, mitochondrial OS=Homo sapiens GN=PCCB PE=1 SV=3 - [PCCB_HUMAN]	16.51	1	5	5	10					129.2	13.73	4	4	71.5797	12.43	4	4	38.5834	6.49	2	2	539	58.1788	7.63525
Q9BVQ7	Spermatogenesis-associated protein 5-like protein 1 OS=Homo sapiens GN=SPATA5L1 PE=1 SV=2 - [SPA5L_HUMAN]	9.69	1	5	5	10	99.174	3.85	2	2	125.273	3.85	2	3	143.216	4.12	2	3	24.72	3.59	2	2	753	80.6599	8.08936
