# Supplementary material for: Hepatoma-derived growth factor and nucleolin exist in the same ribonucleoprotein complex
Source: BMC Biochem. 2013 Jan 10;14:2. doi: 10.1186/1471-2091-14-2 (PMC3551658; doi:10.1186/1471-2091-14-2)
Supplement: Additional file 3 — Multiconsensus list of four GFP measurements. Four biological replicates each were analyzed for GFPStrep-tag copurifying proteins by ESI-MS/MS. Proteome discoverer software were used to produce a multiconsensus list of the four GFP replicates. This list was filtered for proteins with at least 2 peptide hits and at least 10 peptide spectrum matches (PSM). [file 1471-2091-14-2-S3.xlsx]

## Sheet: Sheet1
Accession	Description	ΣCoverage	Σ# Proteins	Σ# Unique Peptides	Σ# Peptides	Σ# PSMs	Score A(12,15)	Coverage A(12,15)	# Peptides A(12,15)	# PSM A(12,15)	Score B(12,15)	Coverage B(12,15)	# Peptides B(12,15)	# PSM B(12,15)	Score C(12,15)	Coverage C(12,15)	# Peptides C(12,15)	# PSM C(12,15)	Score D(12,15)	Coverage D(12,15)	# Peptides D(12,15)	# PSM D(12,15)	# AAs	MW [kDa]	calc. pI
Q13085	Acetyl-CoA carboxylase 1 OS=Homo sapiens GN=ACACA PE=1 SV=2 - [ACACA_HUMAN]	33.72	1	55	55	159	1200.43	23.32	37	53	1126.83	21.87	37	44	646.474	9.76	13	16	1210.26	22.38	37	46	2346	265.385	6.3667
P08107	Heat shock 70 kDa protein 1A/1B OS=Homo sapiens GN=HSPA1A PE=1 SV=5 - [HSP71_HUMAN]	40.87	1	19	20	129	1183.63	39	18	42	1097.59	35.88	17	40	334.93	11.7	4	6	1281.43	40.41	18	41	641	70.009	5.65576
O15042	U2 snRNP-associated SURP motif-containing protein OS=Homo sapiens GN=U2SURP PE=1 SV=2 - [SR140_HUMAN]	42.95	1	30	30	128	903.853	25.36	21	39	955.076	28.67	20	36	326.664	13.61	6	8	1118.83	36.35	25	45	1029	118.219	8.47021
Q15393	Splicing factor 3B subunit 3 OS=Homo sapiens GN=SF3B3 PE=1 SV=4 - [SF3B3_HUMAN]	34.59	1	30	30	128	1189.6	24.57	20	37	1134.7	23.17	20	35	546.188	13.48	10	17	1381.76	27.44	21	39	1217	135.492	5.26221
P11142	Heat shock cognate 71 kDa protein OS=Homo sapiens GN=HSPA8 PE=1 SV=1 - [HSP7C_HUMAN]	44.27	1	22	24	120	894.445	38.08	18	37	1095.27	36.69	21	40	220.2	9.6	4	7	959.553	35.76	19	36	646	70.8542	5.51611
Q8WWM7	Ataxin-2-like protein OS=Homo sapiens GN=ATXN2L PE=1 SV=2 - [ATX2L_HUMAN]	34.6	1	20	20	112	930.966	27.63	17	42	901.298	24.56	15	35	102.66	4.28	2	3	744.551	22.23	16	32	1075	113.304	8.5874
P26196	Probable ATP-dependent RNA helicase DDX6 OS=Homo sapiens GN=DDX6 PE=1 SV=2 - [DDX6_HUMAN]	66.87	1	24	24	107	1331.76	57.97	22	49	566.123	51.14	16	24	176.536	12.22	3	4	722.922	53.83	17	30	483	54.3823	8.66064
P11498	Pyruvate carboxylase, mitochondrial OS=Homo sapiens GN=PC PE=1 SV=2 - [PYC_HUMAN]	37.61	1	29	29	102	888.776	22.5	17	28	892.346	25.21	21	29	472.239	16.13	10	13	1162.87	22.5	19	32	1178	129.551	6.84424
O75533	Splicing factor 3B subunit 1 OS=Homo sapiens GN=SF3B1 PE=1 SV=3 - [SF3B1_HUMAN]	28.3	1	24	24	94	655.398	21.7	17	31	489.231	23.39	18	22	387.151	10.97	7	10	768.079	24.31	20	31	1304	145.738	7.09326
Q9HCC0	Methylcrotonoyl-CoA carboxylase beta chain, mitochondrial OS=Homo sapiens GN=MCCC2 PE=1 SV=1 - [MCCB_HUMAN]	44.94	1	19	19	92	897.738	34.46	13	26	855.701	44.58	17	28	392.446	13.14	4	9	1143.94	44.76	18	29	563	61.2944	7.6792
P05165	Propionyl-CoA carboxylase alpha chain, mitochondrial OS=Homo sapiens GN=PCCA PE=1 SV=4 - [PCCA_HUMAN]	39.97	1	22	22	89	575.258	29.95	16	24	943.233	31.87	18	31	401.105	14.84	6	10	727.02	31.18	16	24	728	80.0081	7.51807
P07437	Tubulin beta chain OS=Homo sapiens GN=TUBB PE=1 SV=2 - [TBB5_HUMAN]	57.88	1	4	20	82	463.056	33.11	11	17	758.002	50.45	18	28	362.925	25.9	6	9	784.727	38.29	14	28	444	49.639	4.89404
P11182	Lipoamide acyltransferase component of branched-chain alpha-keto acid dehydrogenase complex, mitochondrial OS=Homo sapiens GN=DBT PE=1 SV=3 - [ODB2_HUMAN]	34.02	1	11	11	79	650.076	21.99	8	23	607.528	24.27	9	25	424.29	19.29	5	11	617.161	34.02	9	20	482	53.4529	8.51416
P05166	Propionyl-CoA carboxylase beta chain, mitochondrial OS=Homo sapiens GN=PCCB PE=1 SV=3 - [PCCB_HUMAN]	48.42	1	17	17	75	690.203	33.4	12	18	989.5	37.29	14	24	395.29	19.11	6	11	814.209	37.29	14	22	539	58.1788	7.63525
P68371	Tubulin beta-4B chain OS=Homo sapiens GN=TUBB4B PE=1 SV=1 - [TBB4B_HUMAN]	45.62	2	1	17	69	437.981	33.03	11	16	730.907	41.57	16	26		0			776.895	35.51	13	27	445	49.799	4.89404
Q15459	Splicing factor 3A subunit 1 OS=Homo sapiens GN=SF3A1 PE=1 SV=1 - [SF3A1_HUMAN]	23.46	1	14	14	65	472.718	20.68	12	18	430.485	23.33	13	17	306.216	14.5	6	9	550.884	23.33	13	21	793	88.8305	5.22412
Q9BQE3	Tubulin alpha-1C chain OS=Homo sapiens GN=TUBA1C PE=1 SV=1 - [TBA1C_HUMAN]	35.41	3	13	13	63	449.464	32.29	11	21	481.421	30.29	11	19	222.949	18.49	5	6	456.767	30.29	11	17	449	49.8635	5.09717
Q8IWX8	Calcium homeostasis endoplasmic reticulum protein OS=Homo sapiens GN=CHERP PE=1 SV=3 - [CHERP_HUMAN]	31.99	1	14	14	62	391.218	23.36	10	16	328.393	14.74	8	15	195.271	14.96	6	9	576.413	24.45	10	22	916	103.637	9.0415
Q13435	Splicing factor 3B subunit 2 OS=Homo sapiens GN=SF3B2 PE=1 SV=2 - [SF3B2_HUMAN]	39.44	1	21	21	58	377.666	23.91	12	16	236.281	12.74	9	11	213.2	7.15	4	6	668.455	34.41	16	25	895	100.165	5.66846
O43143	Putative pre-mRNA-splicing factor ATP-dependent RNA helicase DHX15 OS=Homo sapiens GN=DHX15 PE=1 SV=2 - [DHX15_HUMAN]	34.97	1	19	19	56	372.418	24.4	13	18	313.797	17.11	10	12	304.959	12.08	6	10	503.304	20.25	12	16	795	90.8752	7.45947
Q12874	Splicing factor 3A subunit 3 OS=Homo sapiens GN=SF3A3 PE=1 SV=1 - [SF3A3_HUMAN]	31.94	1	13	13	54	558.056	24.95	11	16	293.177	16.57	7	11	398.92	14.77	5	10	483.953	22.36	9	17	501	58.8123	5.37646
P22061	Protein-L-isoaspartate(D-aspartate) O-methyltransferase OS=Homo sapiens GN=PCMT1 PE=1 SV=4 - [PIMT_HUMAN]	53.74	1	9	9	50	434.5	47.14	8	16	340.098	53.74	9	15	228.529	29.96	3	5	398.112	53.74	9	14	227	24.6206	7.21045
P06733	Alpha-enolase OS=Homo sapiens GN=ENO1 PE=1 SV=2 - [ENOA_HUMAN]	44.01	1	12	12	47	492.058	30.41	9	11	498.632	42.4	11	14	214.082	18.89	4	5	703.654	40.78	11	17	434	47.1393	7.38623
P31943	Heterogeneous nuclear ribonucleoprotein H OS=Homo sapiens GN=HNRNPH1 PE=1 SV=4 - [HNRH1_HUMAN]	31.85	1	10	10	45	355.578	24.94	7	12	388.126	27.84	8	12	241.41	10.69	3	5	521.837	27.84	8	16	449	49.1984	6.30322
O60232	Sjoegren syndrome/scleroderma autoantigen 1 OS=Homo sapiens GN=SSSCA1 PE=1 SV=1 - [SSA27_HUMAN]	69.85	1	6	6	44	331.071	65.83	5	15	434.248	59.3	5	14	191.031	19.1	2	4	318.066	59.3	5	11	199	21.4607	5.23682
P04637	Cellular tumor antigen p53 OS=Homo sapiens GN=TP53 PE=1 SV=4 - [P53_HUMAN]	33.84	1	7	7	44	382.188	21.88	5	13	270.291	24.94	6	11	169.279	13.99	2	4	419.017	33.84	7	16	393	43.6254	6.78564
O75400	Pre-mRNA-processing factor 40 homolog A OS=Homo sapiens GN=PRPF40A PE=1 SV=2 - [PR40A_HUMAN]	18.91	1	13	13	43	300.339	12.33	9	14	236.408	10.24	7	10	353.478	11.08	6	8	329.087	13.17	9	11	957	108.737	7.56201
P07900	Heat shock protein HSP 90-alpha OS=Homo sapiens GN=HSP90AA1 PE=1 SV=5 - [HS90A_HUMAN]	17.35	1	5	11	43	492.123	17.21	10	18	407.042	13.52	8	12		0			382.546	13.66	9	13	732	84.6067	5.021
P08238	Heat shock protein HSP 90-beta OS=Homo sapiens GN=HSP90AB1 PE=1 SV=4 - [HS90B_HUMAN]	21.27	1	6	12	42	520.811	17.82	10	20	372.617	10.77	6	10	0	4.14	2	2	420.399	14.09	7	10	724	83.2121	5.03369
P38646	Stress-70 protein, mitochondrial OS=Homo sapiens GN=HSPA9 PE=1 SV=2 - [GRP75_HUMAN]	30.04	1	14	14	42	279.524	15.46	8	9	371.817	20.62	10	13	133.35	5.6	2	3	523.547	21.94	10	17	679	73.6348	6.16357
Q7Z417	Nuclear fragile X mental retardation-interacting protein 2 OS=Homo sapiens GN=NUFIP2 PE=1 SV=1 - [NUFP2_HUMAN]	28.2	1	12	12	42	458.539	20.58	8	11	363.461	23.17	10	13	86.6348	10.94	3	3	479.896	23.45	11	15	695	76.0747	8.70459
Q96I25	Splicing factor 45 OS=Homo sapiens GN=RBM17 PE=1 SV=1 - [SPF45_HUMAN]	23.44	1	10	10	41	360.951	21.7	8	15	313.009	20.95	9	14		0			256.795	19.2	8	12	401	44.9339	5.97314
P31942	Heterogeneous nuclear ribonucleoprotein H3 OS=Homo sapiens GN=HNRNPH3 PE=1 SV=2 - [HNRH3_HUMAN]	31.79	1	5	5	36	321.224	21.1	3	11	160.218	21.1	3	7	291.192	26.01	4	9	297.545	26.88	4	9	346	36.9031	6.87354
P12277	Creatine kinase B-type OS=Homo sapiens GN=CKB PE=1 SV=1 - [KCRB_HUMAN]	46.98	1	10	10	35	203.28	30.97	7	11	194.563	24.67	6	8	216.874	20.21	4	6	261.806	19.16	5	10	381	42.6173	5.59229
P62937	Peptidyl-prolyl cis-trans isomerase A OS=Homo sapiens GN=PPIA PE=1 SV=2 - [PPIA_HUMAN]	55.76	1	8	8	34	360.764	39.39	7	12	301.54	55.76	7	11		0			365.659	55.76	8	11	165	18.0009	7.81104
P04406	Glyceraldehyde-3-phosphate dehydrogenase OS=Homo sapiens GN=GAPDH PE=1 SV=3 - [G3P_HUMAN]	37.01	1	8	8	33	292.287	17.91	4	7	409.104	37.01	8	13	151.559	8.36	2	2	397.504	25.37	6	11	335	36.0304	8.45557
P11021	78 kDa glucose-regulated protein OS=Homo sapiens GN=HSPA5 PE=1 SV=2 - [GRP78_HUMAN]	19.27	1	9	10	32	238.79	9.33	4	6	321.99	12.54	6	9	135.213	6.73	3	4	349.784	16.67	9	13	654	72.2884	5.16064
Q92878	DNA repair protein RAD50 OS=Homo sapiens GN=RAD50 PE=1 SV=1 - [RAD50_HUMAN]	13.64	1	13	13	31	123.218	6.1	6	7	253.344	6.48	7	11	110.896	3.05	2	2	310.375	8.46	9	11	1312	153.797	6.88818
P09661	U2 small nuclear ribonucleoprotein A' OS=Homo sapiens GN=SNRPA1 PE=1 SV=2 - [RU2A_HUMAN]	39.22	1	10	10	30	307.831	20	6	9	426.736	25.1	6	8	118.71	16.47	2	3	373.632	25.49	7	10	255	28.3981	8.6167
P09651	Heterogeneous nuclear ribonucleoprotein A1 OS=Homo sapiens GN=HNRNPA1 PE=1 SV=5 - [ROA1_HUMAN]	26.34	1	6	7	29	248.448	21.77	5	8	219.191	15.59	4	7	137.061	14.78	3	3	350.642	20.16	6	11	372	38.7231	9.12939
Q3MHD2	Protein LSM12 homolog OS=Homo sapiens GN=LSM12 PE=1 SV=2 - [LSM12_HUMAN]	45.13	1	5	5	29	326.626	45.13	5	11	265.096	34.87	4	8	44.46	18.97	2	2	277.485	34.87	4	8	195	21.6871	7.73779
P13639	Elongation factor 2 OS=Homo sapiens GN=EEF2 PE=1 SV=4 - [EF2_HUMAN]	14.22	1	10	10	28	205.002	7.69	5	7	236.571	9.32	7	10		0			326.189	12	8	11	858	95.277	6.82959
P60174	Triosephosphate isomerase OS=Homo sapiens GN=TPI1 PE=1 SV=3 - [TPIS_HUMAN]	36.71	1	8	8	28	252.138	29.02	5	7	281.506	31.82	6	9	158.425	12.24	2	3	230.865	28.32	6	9	286	30.7717	5.92236
Q96RQ3	Methylcrotonoyl-CoA carboxylase subunit alpha, mitochondrial OS=Homo sapiens GN=MCCC1 PE=1 SV=3 - [MCCA_HUMAN]	23.72	1	11	11	28	159.825	14.34	6	9	145.074	10.9	6	8	148.059	10.21	4	4	209.702	13.93	7	7	725	80.4219	7.78174
P60709	Actin, cytoplasmic 1 OS=Homo sapiens GN=ACTB PE=1 SV=1 - [ACTB_HUMAN]	25.07	2	2	6	27	274.643	22.93	5	10	145.13	17.33	4	6		0			291.917	22.93	5	11	375	41.7097	5.47803
P49756	RNA-binding protein 25 OS=Homo sapiens GN=RBM25 PE=1 SV=3 - [RBM25_HUMAN]	16.01	1	10	10	26	67.7966	8.19	4	5	199.278	8.42	5	8	87.1753	1.78	2	3	223.391	11.39	7	10	843	100.124	6.31592
P68104	Elongation factor 1-alpha 1 OS=Homo sapiens GN=EEF1A1 PE=1 SV=1 - [EF1A1_HUMAN]	19.7	2	5	5	26	295.066	19.7	5	11	190.224	10.39	3	7		0			185.459	19.7	5	8	462	50.1091	9.01221
C9JLW8	Protein FAM195B OS=Homo sapiens GN=FAM195B PE=3 SV=1 - [F195B_HUMAN]	42.27	1	4	4	25	244.041	42.27	4	11	186.532	42.27	4	7					227.336	42.27	4	7	97	10.9136	9.40771
Q15428	Splicing factor 3A subunit 2 OS=Homo sapiens GN=SF3A2 PE=1 SV=2 - [SF3A2_HUMAN]	13.79	1	5	5	24	235.114	13.79	5	9	192.287	13.58	4	8		0			145.887	13.58	4	7	464	49.2243	9.64209
O00571	ATP-dependent RNA helicase DDX3X OS=Homo sapiens GN=DDX3X PE=1 SV=3 - [DDX3X_HUMAN]	26.28	2	10	11	22	205.147	23.41	9	10	110.878	9.21	5	6		0			193.299	9.37	5	6	662	73.198	7.18115
P11940	Polyadenylate-binding protein 1 OS=Homo sapiens GN=PABPC1 PE=1 SV=2 - [PABP1_HUMAN]	15.57	1	6	8	22	329.978	12.58	6	10	151.102	7.08	4	5					148.541	7.55	4	7	636	70.6259	9.49561
P22626	Heterogeneous nuclear ribonucleoproteins A2/B1 OS=Homo sapiens GN=HNRNPA2B1 PE=1 SV=2 - [ROA2_HUMAN]	23.23	1	4	5	22	242.947	16.15	4	8	206.56	18.98	4	7		0			285.516	23.23	5	7	353	37.4067	8.95361
P14618	Pyruvate kinase isozymes M1/M2 OS=Homo sapiens GN=PKM2 PE=1 SV=4 - [KPYM_HUMAN]	25.8	1	8	8	20	201.598	16.95	5	9	92.6592	7.34	2	3					138.795	19.4	6	8	531	57.9	7.84033
P68032	Actin, alpha cardiac muscle 1 OS=Homo sapiens GN=ACTC1 PE=1 SV=1 - [ACTC_HUMAN]	16.45	2	1	5	20	284.534	14.32	4	10	145.13	13.53	4	6	134.712	11.41	3	4		0			377	41.9919	5.38916
Q9BWJ5	Splicing factor 3B subunit 5 OS=Homo sapiens GN=SF3B5 PE=1 SV=1 - [SF3B5_HUMAN]	46.51	1	4	4	20	98.0699	29.07	3	7	155.856	43.02	3	7					159.739	43.02	3	6	86	10.1288	6.354
Q9Y3B4	Pre-mRNA branch site protein p14 OS=Homo sapiens GN=SF3B14 PE=1 SV=1 - [PM14_HUMAN]	40.8	1	4	4	20	209.032	29.6	3	4	221.236	32	3	6	203.087	20.8	2	4	238.889	32	3	6	125	14.5756	9.37842
P10809	60 kDa heat shock protein, mitochondrial OS=Homo sapiens GN=HSPD1 PE=1 SV=2 - [CH60_HUMAN]	26.35	1	10	10	19	87.5932	14.49	5	5	83.8235	6.46	3	3	137.613	7.68	3	4	167.922	17.8	7	7	573	61.0164	5.87158
P67809	Nuclease-sensitive element-binding protein 1 OS=Homo sapiens GN=YBX1 PE=1 SV=3 - [YBOX1_HUMAN]	33.95	1	5	5	19	299.734	14.51	2	7	202.5	19.75	3	5					231.071	33.95	5	7	324	35.9027	9.87646
P62314	Small nuclear ribonucleoprotein Sm D1 OS=Homo sapiens GN=SNRPD1 PE=1 SV=1 - [SMD1_HUMAN]	37.82	1	3	3	18	158.451	28.57	2	5	189.688	37.82	3	6		0			177.396	37.82	3	7	119	13.2734	11.561
Q06830	Peroxiredoxin-1 OS=Homo sapiens GN=PRDX1 PE=1 SV=1 - [PRDX1_HUMAN]	41.71	1	5	5	17	69.4011	23.12	2	4	135.919	21.61	3	4	84.5755	19.1	2	2	165.867	41.71	5	7	199	22.0963	8.1333
Q13838	Spliceosome RNA helicase DDX39B OS=Homo sapiens GN=DDX39B PE=1 SV=1 - [DX39B_HUMAN]	17.06	2	6	6	16	187.311	17.06	6	7	125.981	10.75	4	5		0			125.62	7.71	3	4	428	48.9599	5.66846
Q8NC51	Plasminogen activator inhibitor 1 RNA-binding protein OS=Homo sapiens GN=SERBP1 PE=1 SV=2 - [PAIRB_HUMAN]	8.09	1	3	3	16	79.5103	8.09	3	5	104.103	4.41	2	5					120.377	8.09	3	6	408	44.9385	8.646
Q9UN86	Ras GTPase-activating protein-binding protein 2 OS=Homo sapiens GN=G3BP2 PE=1 SV=2 - [G3BP2_HUMAN]	14.73	1	4	5	16	85.3599	12.24	4	7	88.5636	12.66	4	5		0			63.9101	10.17	3	4	482	54.0878	5.5542
P08579	U2 small nuclear ribonucleoprotein B'' OS=Homo sapiens GN=SNRPB2 PE=1 SV=1 - [RU2B_HUMAN]	28	1	5	5	14	76.8538	28	5	6	60.7636	21.33	3	3		0			147.207	20	3	5	225	25.4701	9.71533
P38919	Eukaryotic initiation factor 4A-III OS=Homo sapiens GN=EIF4A3 PE=1 SV=4 - [IF4A3_HUMAN]	13.14	1	3	4	14	153.711	9.49	3	4	160.785	9.25	3	5		0			148.256	13.14	4	5	411	46.8412	6.72705
Q15637	Splicing factor 1 OS=Homo sapiens GN=SF1 PE=1 SV=4 - [SF01_HUMAN]	10.33	1	4	4	14	144.249	4.54	2	4	36.39	5.79	2	2	61.6082	6.57	2	3	155.921	8.61	3	5	639	68.2859	8.98291
Q9GZV4	Eukaryotic translation initiation factor 5A-2 OS=Homo sapiens GN=EIF5A2 PE=1 SV=3 - [IF5A2_HUMAN]	19.61	3	2	2	14	131.708	19.61	2	5	78.2449	19.61	2	4	74.48	19.61	2	2	77.7164	19.61	2	3	153	16.7822	5.57959
P09429	High mobility group protein B1 OS=Homo sapiens GN=HMGB1 PE=1 SV=3 - [HMGB1_HUMAN]	34.88	1	5	5	13	80.7067	21.86	3	3	125.469	13.49	2	4					155.65	26.51	4	6	215	24.8782	5.74463
P17844	Probable ATP-dependent RNA helicase DDX5 OS=Homo sapiens GN=DDX5 PE=1 SV=1 - [DDX5_HUMAN]	6.84	1	3	4	13	121.812	6.84	4	4	140.647	6.84	4	5					136.736	5.37	3	4	614	69.1047	8.92432
P62158	Calmodulin OS=Homo sapiens GN=CALM1 PE=1 SV=2 - [CALM_HUMAN]	30.87	1	3	3	13	152.53	19.46	2	3	260.258	30.87	3	5					232.49	30.87	3	5	149	16.8268	4.22119
Q07021	Complement component 1 Q subcomponent-binding protein, mitochondrial OS=Homo sapiens GN=C1QBP PE=1 SV=1 - [C1QBP_HUMAN]	17.38	1	4	4	13	151.239	17.38	3	4	147.906	10.28	2	4	115.993	12.06	3	3	104.122	10.28	2	2	282	31.3426	4.84326
P04075	Fructose-bisphosphate aldolase A OS=Homo sapiens GN=ALDOA PE=1 SV=2 - [ALDOA_HUMAN]	26.92	1	5	5	12	61.7986	15.93	3	3	106.307	8.79	2	3		0			116.036	26.92	5	6	364	39.3953	8.08936
P07195	L-lactate dehydrogenase B chain OS=Homo sapiens GN=LDHB PE=1 SV=2 - [LDHB_HUMAN]	23.65	1	7	7	12	90.9689	7.78	3	3	65.98	8.38	2	2	146.318	9.58	2	3	140.746	16.17	4	4	334	36.6151	6.04932
O95831	Apoptosis-inducing factor 1, mitochondrial OS=Homo sapiens GN=AIFM1 PE=1 SV=1 - [AIFM1_HUMAN]	18.76	1	7	7	11		0			175.665	15.33	6	6	62.2975	5.55	2	2	109.301	6.85	3	3	613	66.8589	8.95361
P22392	Nucleoside diphosphate kinase B OS=Homo sapiens GN=NME2 PE=1 SV=1 - [NDKB_HUMAN]	31.58	2	4	4	11		0			141.75	31.58	3	5					151.57	28.95	3	6	152	17.2869	8.41162
Q13310	Polyadenylate-binding protein 4 OS=Homo sapiens GN=PABPC4 PE=1 SV=1 - [PABP4_HUMAN]	10.56	1	3	5	11	172.077	9.01	4	6		0							121.84	7.45	4	5	644	70.7381	9.26123
Q16629	Serine/arginine-rich splicing factor 7 OS=Homo sapiens GN=SRSF7 PE=1 SV=1 - [SRSF7_HUMAN]	17.65	1	2	3	11	137.058	13.03	2	4	66.3556	17.65	3	3		0			131.71	17.65	3	4	238	27.35	11.8247
P00558	Phosphoglycerate kinase 1 OS=Homo sapiens GN=PGK1 PE=1 SV=3 - [PGK1_HUMAN]	19.18	1	5	5	10	90.3174	11.99	3	5		0			46.2376	8.15	2	2	62.5219	11.27	3	3	417	44.5861	8.104
P05141	ADP/ATP translocase 2 OS=Homo sapiens GN=SLC25A5 PE=1 SV=7 - [ADT2_HUMAN]	13.42	1	4	4	10	125.931	8.39	2	3	158.075	13.42	4	5					101.416	8.39	2	2	298	32.8312	9.68604
P40926	Malate dehydrogenase, mitochondrial OS=Homo sapiens GN=MDH2 PE=1 SV=3 - [MDHM_HUMAN]	15.38	1	4	4	10	108.832	10.65	3	4	111.503	6.8	2	2		0			166.548	15.38	4	4	338	35.4807	8.67529
P52272	Heterogeneous nuclear ribonucleoprotein M OS=Homo sapiens GN=HNRNPM PE=1 SV=3 - [HNRPM_HUMAN]	12.6	1	6	6	10	46.4826	5.21	2	2	58.3753	5.62	3	3					142.374	9.45	5	5	730	77.4643	8.70459
P60842	Eukaryotic initiation factor 4A-I OS=Homo sapiens GN=EIF4A1 PE=1 SV=1 - [IF4A1_HUMAN]	13.05	1	3	4	10	93.6079	13.05	4	6		0				0			70.676	13.05	4	4	406	46.1246	5.47803
Q01105	Protein SET OS=Homo sapiens GN=SET PE=1 SV=3 - [SET_HUMAN]	15.86	1	4	4	10	232.865	15.86	4	7		0				0			141.467	8.28	2	3	290	33.4687	4.32275
Q86V81	THO complex subunit 4 OS=Homo sapiens GN=THOC4 PE=1 SV=3 - [THOC4_HUMAN]	24.9	1	4	4	10	140.131	20.62	3	4	65.716	15.18	3	3					56.082	15.18	3	3	257	26.8716	11.1509
Q9UKV3	Apoptotic chromatin condensation inducer in the nucleus OS=Homo sapiens GN=ACIN1 PE=1 SV=2 - [ACINU_HUMAN]	5.74	1	5	5	10	13.72	3.36	2	3	58.0677	1.49	2	2	88.6457	2.83	2	2	56.354	4.25	3	3	1341	151.771	6.43018
