# Supplementary material for: Hepatoma-derived growth factor and nucleolin exist in the same ribonucleoprotein complex
Source: BMC Biochem. 2013 Jan 10;14:2. doi: 10.1186/1471-2091-14-2 (PMC3551658; doi:10.1186/1471-2091-14-2)
Supplement: Additional file 4 — Gene ontology annotations of the HDGF interactome. Proteins present in the HDGF interactome (see Additional file 1) were analyzed for Biological Process, Cellular Compartment and Molecular Function via the AmiGo online analysis tool (http://amigo.geneontology.org). [file 1471-2091-14-2-S4.xlsx]

## Sheet: Biological Process
Biological Process
GO Term	P-value	Sample frequency	Background frequency	Genes
GO:0006415 translational termination	4.01e-96	39/98 (39.8%)	122/173459 (0.1%)	RPS26 RPL12 RPLP1 RPS5 RPL18 RPL13A RPL17 RPLP0 RPL15 RPL23A RPL23 RPL3 RPS13 RPL8 RPS4X RPS7 RPL7A RPL6 RPL10A RPSA RPLP2 RPS2 RPL10 RPS3 RPL5 RPS15A RPL30 RPS3A RPL4 RPS12 RPS19 RPL27 RPS10 RPS15 RPL7 RPS24 RPL21 RPL9P7 RPS6
GO:0006614 SRP-dependent cotranslational protein targeting to membrane	5.1e-93	40/98 (40.8%)	166/173459 (0.1%)	RPS26 RPL12 RPLP1 RPS5 RPL18 RPL13A RPL17 RPLP0 RPL15 RPL23A RPL23 RPL3 RPS13 RPL8 RPS4X RPS7 RPL7A RPL6 RPL10A RPSA RPLP2 SRP14 RPS2 RPL10 RPS3 RPL5 RPS15A RPL30 RPS3A RPL4 RPS12 RPS19 RPL27 RPS10 RPS15 RPL7 RPS24 RPL21 RPL9P7 RPS6
GO:0006613 cotranslational protein targeting to membrane	1.21e-91	40/98 (40.8%)	178/173459 (0.1%)	RPS26 RPL12 RPLP1 RPS5 RPL18 RPL13A RPL17 RPLP0 RPL15 RPL23A RPL23 RPL3 RPS13 RPL8 RPS4X RPS7 RPL7A RPL6 RPL10A RPSA RPLP2 SRP14 RPS2 RPL10 RPS3 RPL5 RPS15A RPL30 RPS3A RPL4 RPS12 RPS19 RPL27 RPS10 RPS15 RPL7 RPS24 RPL21 RPL9P7 RPS6
GO:0000184 nuclear-transcribed mRNA catabolic process, nonsense-mediated decay	4.98e-90	41/98 (41.8%)	224/173459 (0.1%)	RPS26 RPL12 RPLP1 RPS5 RPL18 RPL13A RPL17 RPLP0 RPL15 RPL23A RPL23 RPL3 RPS13 RPL8 RPS4X RPS7 RPL7A RPL6 RPL10A RPSA RPLP2 RPS2 RPL10 RPS3 RPL5 PABPC1 RPS15A RPL30 RPS3A RPL4 RPS12 RPS19 RPL27 RPS10 RPS15 RPL7 RPS24 RPL21 RPL9P7 RPS6 EXOSC10
GO:0072599 establishment of protein localization to endoplasmic reticulum	5.73e-90	40/98 (40.8%)	194/173459 (0.1%)	RPS26 RPL12 RPLP1 RPS5 RPL18 RPL13A RPL17 RPLP0 RPL15 RPL23A RPL23 RPL3 RPS13 RPL8 RPS4X RPS7 RPL7A RPL6 RPL10A RPSA RPLP2 SRP14 RPS2 RPL10 RPS3 RPL5 RPS15A RPL30 RPS3A RPL4 RPS12 RPS19 RPL27 RPS10 RPS15 RPL7 RPS24 RPL21 RPL9P7 RPS6
GO:0045047 protein targeting to ER	5.73e-90	40/98 (40.8%)	194/173459 (0.1%)	RPS26 RPL12 RPLP1 RPS5 RPL18 RPL13A RPL17 RPLP0 RPL15 RPL23A RPL23 RPL3 RPS13 RPL8 RPS4X RPS7 RPL7A RPL6 RPL10A RPSA RPLP2 SRP14 RPS2 RPL10 RPS3 RPL5 RPS15A RPL30 RPS3A RPL4 RPS12 RPS19 RPL27 RPS10 RPS15 RPL7 RPS24 RPL21 RPL9P7 RPS6
GO:0070972 protein localization to endoplasmic reticulum	2.7e-86	40/98 (40.8%)	235/173459 (0.1%)	RPS26 RPL12 RPLP1 RPS5 RPL18 RPL13A RPL17 RPLP0 RPL15 RPL23A RPL23 RPL3 RPS13 RPL8 RPS4X RPS7 RPL7A RPL6 RPL10A RPSA RPLP2 SRP14 RPS2 RPL10 RPS3 RPL5 RPS15A RPL30 RPS3A RPL4 RPS12 RPS19 RPL27 RPS10 RPS15 RPL7 RPS24 RPL21 RPL9P7 RPS6
GO:0019083 viral transcription	2.59e-81	39/98 (39.8%)	265/173459 (0.2%)	RPS26 RPL12 RPLP1 RPS5 RPL18 RPL13A RPL17 RPLP0 RPL15 RPL23A RPL23 RPL3 RPS13 RPL8 RPS4X RPS7 RPL7A RPL6 RPL10A RPSA RPLP2 RPS2 RPL10 RPS3 RPL5 RPS15A RPL30 RPS3A RPL4 RPS12 RPS19 RPL27 RPS10 RPS15 RPL7 RPS24 RPL21 RPL9P7 RPS6
GO:0019080 viral genome expression	2.59e-81	39/98 (39.8%)	265/173459 (0.2%)	RPS26 RPL12 RPLP1 RPS5 RPL18 RPL13A RPL17 RPLP0 RPL15 RPL23A RPL23 RPL3 RPS13 RPL8 RPS4X RPS7 RPL7A RPL6 RPL10A RPSA RPLP2 RPS2 RPL10 RPS3 RPL5 RPS15A RPL30 RPS3A RPL4 RPS12 RPS19 RPL27 RPS10 RPS15 RPL7 RPS24 RPL21 RPL9P7 RPS6
GO:0006414 translational elongation	7.2e-81	40/98 (40.8%)	314/173459 (0.2%)	RPS26 RPL12 RPLP1 RPS5 RPL18 RPL13A RPL17 RPLP0 RPL15 RPL23A RPL23 RPL3 RPS13 RPL8 RPS4X RPS7 RPL7A RPL6 RPL10A RPSA RPLP2 SRP14 RPS2 RPL10 RPS3 RPL5 RPS15A RPL30 RPS3A RPL4 RPS12 RPS19 RPL27 RPS10 RPS15 RPL7 RPS24 RPL21 RPL9P7 RPS6
GO:0000956 nuclear-transcribed mRNA catabolic process	1e-80	41/98 (41.8%)	364/173459 (0.2%)	RPS26 RPL12 RPLP1 RPS5 RPL18 RPL13A RPL17 RPLP0 RPL15 RPL23A RPL23 RPL3 RPS13 RPL8 RPS4X RPS7 RPL7A RPL6 RPL10A RPSA RPLP2 RPS2 RPL10 RPS3 RPL5 PABPC1 RPS15A RPL30 RPS3A RPL4 RPS12 RPS19 RPL27 RPS10 RPS15 RPL7 RPS24 RPL21 RPL9P7 RPS6 EXOSC10
GO:0016071 mRNA metabolic process	1.32e-78	54/98 (55.1%)	1695/173459 (1.0%)	RPS26 RPL12 RPLP1 RPS5 RPL18 RPL13A RPL17 RPLP0 RPL15 RPL23A DHX9 RPL23 XRN2 RBM28 RPL3 SSB RPS13 RPL8 RPS4X RPS7 RPL7A HNRNPU RPL6 RPL10A RPSA RPLP2 RPS2 RPL10 SYNCRIP CDC5L RPS3 RPL5 SRSF1 PABPC1 HNRNPA3 RPS15A PRPF19 RPL30 HNRNPD RPS3A RPL4 SKIV2L2 RPS12 RPS19 RPL27 RPS10 RPS15 RPL7 RPS24 RPL21 RPL9P7 GRSF1 RPS6 EXOSC10
GO:0006401 RNA catabolic process	6.71e-78	43/98 (43.9%)	549/173459 (0.3%)	RPS26 RPL12 RPLP1 RPS5 RPL18 RPL13A RPL17 RPLP0 RPL15 RPL23A RPL23 XRN2 RPL3 RPS13 RPL8 RPS4X RPS7 RPL7A RPL6 RPL10A RPSA RPLP2 RPS2 RPL10 RPS3 RPL5 PABPC1 RPS15A RPL30 HNRNPD RPS3A RPL4 RPS12 RPS19 RPL27 RPS10 RPS15 RPL7 RPS24 RPL21 RPL9P7 RPS6 EXOSC10
GO:0006612 protein targeting to membrane	1.06e-77	40/98 (40.8%)	373/173459 (0.2%)	RPS26 RPL12 RPLP1 RPS5 RPL18 RPL13A RPL17 RPLP0 RPL15 RPL23A RPL23 RPL3 RPS13 RPL8 RPS4X RPS7 RPL7A RPL6 RPL10A RPSA RPLP2 SRP14 RPS2 RPL10 RPS3 RPL5 RPS15A RPL30 RPS3A RPL4 RPS12 RPS19 RPL27 RPS10 RPS15 RPL7 RPS24 RPL21 RPL9P7 RPS6
GO:0006402 mRNA catabolic process	1.78e-77	41/98 (41.8%)	433/173459 (0.2%)	RPS26 RPL12 RPLP1 RPS5 RPL18 RPL13A RPL17 RPLP0 RPL15 RPL23A RPL23 RPL3 RPS13 RPL8 RPS4X RPS7 RPL7A RPL6 RPL10A RPSA RPLP2 RPS2 RPL10 RPS3 RPL5 PABPC1 RPS15A RPL30 RPS3A RPL4 RPS12 RPS19 RPL27 RPS10 RPS15 RPL7 RPS24 RPL21 RPL9P7 RPS6 EXOSC10
GO:0043624 cellular protein complex disassembly	5.77e-75	39/98 (39.8%)	377/173459 (0.2%)	RPS26 RPL12 RPLP1 RPS5 RPL18 RPL13A RPL17 RPLP0 RPL15 RPL23A RPL23 RPL3 RPS13 RPL8 RPS4X RPS7 RPL7A RPL6 RPL10A RPSA RPLP2 RPS2 RPL10 RPS3 RPL5 RPS15A RPL30 RPS3A RPL4 RPS12 RPS19 RPL27 RPS10 RPS15 RPL7 RPS24 RPL21 RPL9P7 RPS6
GO:0006413 translational initiation	3.32e-74	40/98 (40.8%)	452/173459 (0.3%)	RPS26 RPL12 RPLP1 RPS5 RPL18 RPL13A RPL17 RPLP0 RPL15 RPL23A RPL23 RPL3 RPS13 RPL8 RPS4X RPS7 RPL7A RPL6 RPL10A RPSA RPLP2 RPS2 RPL10 RPS3 RPL5 PABPC1 RPS15A RPL30 RPS3A RPL4 RPS12 RPS19 RPL27 RPS10 RPS15 RPL7 RPS24 RPL21 RPL9P7 RPS6
GO:0043241 protein complex disassembly	1.78e-73	39/98 (39.8%)	410/173459 (0.2%)	RPS26 RPL12 RPLP1 RPS5 RPL18 RPL13A RPL17 RPLP0 RPL15 RPL23A RPL23 RPL3 RPS13 RPL8 RPS4X RPS7 RPL7A RPL6 RPL10A RPSA RPLP2 RPS2 RPL10 RPS3 RPL5 RPS15A RPL30 RPS3A RPL4 RPS12 RPS19 RPL27 RPS10 RPS15 RPL7 RPS24 RPL21 RPL9P7 RPS6
GO:0034623 cellular macromolecular complex disassembly	1.61e-71	39/98 (39.8%)	458/173459 (0.3%)	RPS26 RPL12 RPLP1 RPS5 RPL18 RPL13A RPL17 RPLP0 RPL15 RPL23A RPL23 RPL3 RPS13 RPL8 RPS4X RPS7 RPL7A RPL6 RPL10A RPSA RPLP2 RPS2 RPL10 RPS3 RPL5 RPS15A RPL30 RPS3A RPL4 RPS12 RPS19 RPL27 RPS10 RPS15 RPL7 RPS24 RPL21 RPL9P7 RPS6
GO:0032984 macromolecular complex disassembly	2.69e-70	39/98 (39.8%)	491/173459 (0.3%)	RPS26 RPL12 RPLP1 RPS5 RPL18 RPL13A RPL17 RPLP0 RPL15 RPL23A RPL23 RPL3 RPS13 RPL8 RPS4X RPS7 RPL7A RPL6 RPL10A RPSA RPLP2 RPS2 RPL10 RPS3 RPL5 RPS15A RPL30 RPS3A RPL4 RPS12 RPS19 RPL27 RPS10 RPS15 RPL7 RPS24 RPL21 RPL9P7 RPS6
GO:0019058 viral infectious cycle	9.27e-69	39/98 (39.8%)	536/173459 (0.3%)	RPS26 RPL12 RPLP1 RPS5 RPL18 RPL13A RPL17 RPLP0 RPL15 RPL23A RPL23 RPL3 RPS13 RPL8 RPS4X RPS7 RPL7A RPL6 RPL10A RPSA RPLP2 RPS2 RPL10 RPS3 RPL5 RPS15A RPL30 RPS3A RPL4 RPS12 RPS19 RPL27 RPS10 RPS15 RPL7 RPS24 RPL21 RPL9P7 RPS6
GO:0072594 establishment of protein localization to organelle	7.1e-68	40/98 (40.8%)	643/173459 (0.4%)	RPS26 RPL12 RPLP1 RPS5 RPL18 RPL13A RPL17 RPLP0 RPL15 RPL23A RPL23 RPL3 RPS13 RPL8 RPS4X RPS7 RPL7A RPL6 RPL10A RPSA RPLP2 SRP14 RPS2 RPL10 RPS3 RPL5 RPS15A RPL30 RPS3A RPL4 RPS12 RPS19 RPL27 RPS10 RPS15 RPL7 RPS24 RPL21 RPL9P7 RPS6
GO:0022415 viral reproductive process	1.92e-63	43/98 (43.9%)	1171/173459 (0.7%)	RPS26 RPL12 RPLP1 RPS5 RPL18 RPL13A RPL17 RPLP0 RPL15 RPL23A RPL23 RPL3 RPS13 RPL8 RPS4X RPS7 NPM1 RPL7A RPL6 RPL10A RPSA RPLP2 RPS2 RPL10 SYNCRIP RPS3 RPL5 RPS15A RPL30 RPS3A RPL4 RPS12 RPS19 TOP1 RPL27 RPS10 RPS15 RPL7 RPS24 RPL21 RPL9P7 RPS6 BANF1
GO:0071845 cellular component disassembly at cellular level	2.47e-62	39/98 (39.8%)	776/173459 (0.4%)	RPS26 RPL12 RPLP1 RPS5 RPL18 RPL13A RPL17 RPLP0 RPL15 RPL23A RPL23 RPL3 RPS13 RPL8 RPS4X RPS7 RPL7A RPL6 RPL10A RPSA RPLP2 RPS2 RPL10 RPS3 RPL5 RPS15A RPL30 RPS3A RPL4 RPS12 RPS19 RPL27 RPS10 RPS15 RPL7 RPS24 RPL21 RPL9P7 RPS6
GO:0022411 cellular component disassembly	1.06e-61	39/98 (39.8%)	805/173459 (0.5%)	RPS26 RPL12 RPLP1 RPS5 RPL18 RPL13A RPL17 RPLP0 RPL15 RPL23A RPL23 RPL3 RPS13 RPL8 RPS4X RPS7 RPL7A RPL6 RPL10A RPSA RPLP2 RPS2 RPL10 RPS3 RPL5 RPS15A RPL30 RPS3A RPL4 RPS12 RPS19 RPL27 RPS10 RPS15 RPL7 RPS24 RPL21 RPL9P7 RPS6
GO:0016032 viral reproduction	8.6e-61	45/98 (45.9%)	1658/173459 (1.0%)	RPS26 RPL12 RPLP1 RPS5 RPL18 XRCC5 RPL13A RPL17 RPLP0 RPL15 RPL23A RPL23 RPL3 RPS13 RPL8 RPS4X RPS7 NPM1 RPL7A RPL6 RPL10A RPSA RPLP2 RPS2 RPL10 SYNCRIP XRCC6 RPS3 RPL5 RPS15A RPL30 RPS3A RPL4 RPS12 RPS19 TOP1 RPL27 RPS10 RPS15 RPL7 RPS24 RPL21 RPL9P7 RPS6 BANF1
GO:0044703 multi-organism reproductive process	7.58e-57	43/98 (43.9%)	1664/173459 (1.0%)	RPS26 RPL12 RPLP1 RPS5 RPL18 RPL13A RPL17 RPLP0 RPL15 RPL23A RPL23 RPL3 RPS13 RPL8 RPS4X RPS7 NPM1 RPL7A RPL6 RPL10A RPSA RPLP2 RPS2 RPL10 SYNCRIP RPS3 RPL5 RPS15A RPL30 RPS3A RPL4 RPS12 RPS19 TOP1 RPL27 RPS10 RPS15 RPL7 RPS24 RPL21 RPL9P7 RPS6 BANF1
GO:0006605 protein targeting	1.7e-49	40/98 (40.8%)	1833/173459 (1.1%)	RPS26 RPL12 RPLP1 RPS5 RPL18 RPL13A RPL17 RPLP0 RPL15 RPL23A RPL23 RPL3 RPS13 RPL8 RPS4X RPS7 RPL7A RPL6 RPL10A RPSA RPLP2 SRP14 RPS2 RPL10 RPS3 RPL5 RPS15A RPL30 RPS3A RPL4 RPS12 RPS19 RPL27 RPS10 RPS15 RPL7 RPS24 RPL21 RPL9P7 RPS6
GO:0033365 protein localization to organelle	1.17e-48	40/98 (40.8%)	1924/173459 (1.1%)	RPS26 RPL12 RPLP1 RPS5 RPL18 RPL13A RPL17 RPLP0 RPL15 RPL23A RPL23 RPL3 RPS13 RPL8 RPS4X RPS7 RPL7A RPL6 RPL10A RPSA RPLP2 SRP14 RPS2 RPL10 RPS3 RPL5 RPS15A RPL30 RPS3A RPL4 RPS12 RPS19 RPL27 RPS10 RPS15 RPL7 RPS24 RPL21 RPL9P7 RPS6
GO:0006412 translation	1.28e-47	46/98 (46.9%)	3555/173459 (2.0%)	RPS26 RPL12 RPLP1 RPS5 RPL18 RPL13A RPL17 RPLP0 RPL15 RPL23A RPL23 RPL3 RPS13 RPL8 RPS4X RPS7 RPL7A IGF2BP1 RSL1D1 RPL6 IGF2BP3 RPS17L RPL10A RPSA RPLP2 SRP14 RPS2 RPL10 RPS3 RPL5 PABPC1 RPS15A RPL30 RPS3A RPL4 RPS12 RPS19 RPL27 RPS10 RPS15 RPL7 RPS24 RPL21 CIRBP RPL9P7 RPS6
GO:0034621 cellular macromolecular complex subunit organization	7.06e-46	44/98 (44.9%)	3284/173459 (1.9%)	RPS26 RPL12 RPLP1 RPS5 RPL18 RPL13A RPL17 RPLP0 RPL15 RPL23A RPL23 RPL3 RPS13 RPL8 RPS4X RPS7 NPM1 RPL7A RPL6 RPL10A RPSA RPLP2 NIP7 RPS2 RPL10 RPS3 RPL5 SRSF1 RPS15A PRPF19 RPL30 RPS3A RPL4 RPS12 RPS19 RPL27 RPS10 RPS15 RPL7 RPS24 RPL21 CIRBP RPL9P7 RPS6
GO:0048610 cellular process involved in reproduction	9.26e-46	39/98 (39.8%)	2055/173459 (1.2%)	RPS26 RPL12 RPLP1 RPS5 RPL18 RPL13A RPL17 RPLP0 RPL15 RPL23A RPL23 RPL3 RPS13 RPL8 RPS4X RPS7 RPL7A RPL6 RPL10A RPSA RPLP2 RPS2 RPL10 RPS3 RPL5 RPS15A RPL30 RPS3A RPL4 RPS12 RPS19 RPL27 RPS10 RPS15 RPL7 RPS24 RPL21 RPL9P7 RPS6
GO:0044265 cellular macromolecule catabolic process	4.52e-45	43/98 (43.9%)	3141/173459 (1.8%)	RPS26 RPL12 RPLP1 RPS5 RPL18 RPL13A RPL17 RPLP0 RPL15 RPL23A RPL23 XRN2 RPL3 RPS13 RPL8 RPS4X RPS7 RPL7A RPL6 RPL10A RPSA RPLP2 RPS2 RPL10 RPS3 RPL5 PABPC1 RPS15A RPL30 HNRNPD RPS3A RPL4 RPS12 RPS19 RPL27 RPS10 RPS15 RPL7 RPS24 RPL21 RPL9P7 RPS6 EXOSC10
GO:0010467 gene expression	8.19e-45	76/98 (77.6%)	22507/173459 (13.0%)	TRIM28 RPS26 RPL12 RPLP1 DDX17 NOP2 RPS5 RPL18 XRCC5 RPL13A MKI67IP RPL17 DDX54 RPLP0 RPL15 RPL23A DHX9 RPL23 XRN2 RBM28 RPL3 SSB RPS13 RPL8 RPS4X RPS7 NPM1 RPL7A ILF3 HNRNPU IGF2BP1 RSL1D1 RPL6 IGF2BP3 RPS17L RPL10A RPSA RPLP2 SRP14 RPS2 BOP1 RPL10 SYNCRIP CDC5L XRCC6 RPS3 RPL5 SRSF1 PABPC1 PWP1 POLRMT HNRNPA3 RPS15A PRPF19 RPL30 HNRNPD RPS3A ILF2 RPL4 FTSJ3 SKIV2L2 RPS12 RPS19 RPL27 RPS10 RPS15…
GO:0006886 intracellular protein transport	6.59e-41	41/98 (41.8%)	3313/173459 (1.9%)	RPS26 RPL12 RPLP1 RPS5 RPL18 RPL13A RPL17 RPLP0 RPL15 RPL23A RPL23 RPL3 RPS13 RPL8 RPS4X RPS7 NPM1 RPL7A RPL6 RPL10A RPSA RPLP2 SRP14 RPS2 RPL10 RPS3 RPL5 RPS15A RPL30 RPS3A RPL4 RPS12 RPS19 RPL27 RPS10 RPS15 RPL7 RPS24 RPL21 RPL9P7 RPS6
GO:0016070 RNA metabolic process	7.27e-41	69/98 (70.4%)	18866/173459 (10.9%)	TRIM28 RPS26 RPL12 RPLP1 DDX17 NOP2 RPS5 RPL18 XRCC5 RPL13A MKI67IP RPL17 DDX54 RPLP0 RPL15 RPL23A DHX9 RPL23 XRN2 RBM28 RPL3 SSB RPS13 RPL8 RPS4X RPS7 NPM1 RPL7A ILF3 HNRNPU RPL6 RPL10A RPSA RPLP2 RPS2 BOP1 RPL10 SYNCRIP CDC5L XRCC6 RPS3 RPL5 SRSF1 PABPC1 PWP1 POLRMT HNRNPA3 RPS15A PRPF19 RPL30 HNRNPD RPS3A ILF2 RPL4 FTSJ3 SKIV2L2 RPS12 RPS19 RPL27 RPS10 RPS15 RPL7 HDGF RPS24 RPL21 RPL9P7 GRSF1 …
GO:0009057 macromolecule catabolic process	1.86e-40	43/98 (43.9%)	4042/173459 (2.3%)	RPS26 RPL12 RPLP1 RPS5 RPL18 RPL13A RPL17 RPLP0 RPL15 RPL23A RPL23 XRN2 RPL3 RPS13 RPL8 RPS4X RPS7 RPL7A RPL6 RPL10A RPSA RPLP2 RPS2 RPL10 RPS3 RPL5 PABPC1 RPS15A RPL30 HNRNPD RPS3A RPL4 RPS12 RPS19 RPL27 RPS10 RPS15 RPL7 RPS24 RPL21 RPL9P7 RPS6 EXOSC10
GO:0043933 macromolecular complex subunit organization	1.25e-39	46/98 (46.9%)	5354/173459 (3.1%)	TRIM28 RPS26 RPL12 RPLP1 RPS5 RPL18 RPL13A MKI67IP RPL17 RPLP0 RPL15 RPL23A RPL23 RPL3 RPS13 RPL8 RPS4X RPS7 NPM1 RPL7A RPL6 RPL10A RPSA RPLP2 NIP7 RPS2 RPL10 RPS3 RPL5 SRSF1 RPS15A PRPF19 RPL30 RPS3A RPL4 RPS12 RPS19 RPL27 RPS10 RPS15 RPL7 RPS24 RPL21 CIRBP RPL9P7 RPS6
GO:0071822 protein complex subunit organization	2.31e-39	42/98 (42.9%)	3948/173459 (2.3%)	TRIM28 RPS26 RPL12 RPLP1 RPS5 RPL18 RPL13A MKI67IP RPL17 RPLP0 RPL15 RPL23A RPL23 RPL3 RPS13 RPL8 RPS4X RPS7 NPM1 RPL7A RPL6 RPL10A RPSA RPLP2 RPS2 RPL10 RPS3 RPL5 RPS15A RPL30 RPS3A RPL4 RPS12 RPS19 RPL27 RPS10 RPS15 RPL7 RPS24 RPL21 RPL9P7 RPS6
GO:0090304 nucleic acid metabolic process	1.73e-38	72/98 (73.5%)	23339/173459 (13.5%)	TRIM28 RPS26 RPL12 RPLP1 DDX17 NOP2 RPS5 RPL18 XRCC5 RPL13A MKI67IP RPL17 DDX54 RPLP0 RPL15 RPL23A DHX9 RPL23 XRN2 RBM28 RPL3 SSB RPS13 RPL8 RPS4X RPS7 NPM1 RPL7A ILF3 HNRNPU RPL6 RPL10A RPSA RPLP2 RPS2 BOP1 RPL10 SYNCRIP CDC5L XRCC6 RPS3 RPL5 SRSF1 PABPC1 PWP1 POLRMT HNRNPA3 RPS15A PRPF19 RPL30 HNRNPD RPS3A ILF2 RPL4 FTSJ3 SKIV2L2 RPS12 RPS19 TOP1 RPL27 RPS10 RPS15 RPL7 HDGF RPS24 RPL21 RPL9P7 G…
GO:0070727 cellular macromolecule localization	2.43e-38	43/98 (43.9%)	4541/173459 (2.6%)	RPS26 RPL12 RPLP1 RPS5 RPL18 RPL13A RPL17 RPLP0 RPL15 RPL23A RPL23 RPL3 RPS13 RPL8 RPS4X RPS7 NPM1 RPL7A RPL6 RPL10A RPSA RPLP2 SRP14 RPS2 RPL10 STAU1 RPS3 RPL5 RPS15A RPL30 RPS3A RPL4 RPS12 RPS19 RPL27 RPS10 RPS15 RPL7 RPS24 RPL21 RPL9P7 RPS6 EXOSC10
GO:0051704 multi-organism process	5.56e-38	46/98 (46.9%)	5831/173459 (3.4%)	RPS26 RPL12 RPLP1 RPS5 RPL18 XRCC5 RPL13A RPL17 RPLP0 RPL15 RPL23A RPL23 RPL3 RPS13 RPL8 RPS4X RPS7 NPM1 RPL7A RPL6 RPL10A RPSA RPLP2 RPS2 DDX21 RPL10 SYNCRIP XRCC6 RPS3 RPL5 RPS15A RPL30 RPS3A RPL4 RPS12 RPS19 TOP1 RPL27 RPS10 RPS15 RPL7 RPS24 RPL21 RPL9P7 RPS6 BANF1
GO:0022414 reproductive process	1.82e-37	44/98 (44.9%)	5156/173459 (3.0%)	RPS26 RPL12 RPLP1 RPS5 RPL18 RPL13A RPL17 RPLP0 RPL15 RPL23A RPL23 XRN2 RPL3 RPS13 RPL8 RPS4X RPS7 NPM1 RPL7A RPL6 RPL10A RPSA RPLP2 RPS2 RPL10 SYNCRIP RPS3 RPL5 RPS15A RPL30 RPS3A RPL4 RPS12 RPS19 TOP1 RPL27 RPS10 RPS15 RPL7 RPS24 RPL21 RPL9P7 RPS6 BANF1
GO:0000003 reproduction	4.44e-37	44/98 (44.9%)	5265/173459 (3.0%)	RPS26 RPL12 RPLP1 RPS5 RPL18 RPL13A RPL17 RPLP0 RPL15 RPL23A RPL23 XRN2 RPL3 RPS13 RPL8 RPS4X RPS7 NPM1 RPL7A RPL6 RPL10A RPSA RPLP2 RPS2 RPL10 SYNCRIP RPS3 RPL5 RPS15A RPL30 RPS3A RPL4 RPS12 RPS19 TOP1 RPL27 RPS10 RPS15 RPL7 RPS24 RPL21 RPL9P7 RPS6 BANF1
GO:0006139 nucleobase-containing compound metabolic process	7.77e-36	74/98 (75.5%)	27684/173459 (16.0%)	TRIM28 RPS26 RPL12 RPLP1 DDX17 NOP2 RPS5 RPL18 XRCC5 RPL13A MKI67IP RPL17 GNL3 DDX54 RPLP0 RPL15 RPL23A DHX9 RPL23 XRN2 RBM28 RPL3 SSB RPS13 RPL8 RPS4X RPS7 NPM1 RPL7A ILF3 HNRNPU RPL6 RPL10A RPSA RPLP2 RPS2 BOP1 RPL10 SYNCRIP CDC5L XRCC6 RPS3 RPL5 SRSF1 PABPC1 PWP1 POLRMT HNRNPA3 RPS15A PRPF19 RPL30 HNRNPD RPS3A ILF2 RPL4 FTSJ3 SKIV2L2 RPS12 RPS19 TOP1 RPL27 RPS10 RPS15 PCMT1 RPL7 HDGF RPS24 RPL…
GO:0034613 cellular protein localization	1.63e-35	41/98 (41.8%)	4521/173459 (2.6%)	RPS26 RPL12 RPLP1 RPS5 RPL18 RPL13A RPL17 RPLP0 RPL15 RPL23A RPL23 RPL3 RPS13 RPL8 RPS4X RPS7 NPM1 RPL7A RPL6 RPL10A RPSA RPLP2 SRP14 RPS2 RPL10 RPS3 RPL5 RPS15A RPL30 RPS3A RPL4 RPS12 RPS19 RPL27 RPS10 RPS15 RPL7 RPS24 RPL21 RPL9P7 RPS6
GO:0044702 single organism reproductive process	1.95e-35	40/98 (40.8%)	4173/173459 (2.4%)	RPS26 RPL12 RPLP1 RPS5 RPL18 RPL13A RPL17 RPLP0 RPL15 RPL23A RPL23 XRN2 RPL3 RPS13 RPL8 RPS4X RPS7 RPL7A RPL6 RPL10A RPSA RPLP2 RPS2 RPL10 RPS3 RPL5 RPS15A RPL30 RPS3A RPL4 RPS12 RPS19 RPL27 RPS10 RPS15 RPL7 RPS24 RPL21 RPL9P7 RPS6
GO:0046907 intracellular transport	5.92e-35	42/98 (42.9%)	5065/173459 (2.9%)	RPS26 RPL12 RPLP1 RPS5 RPL18 RPL13A RPL17 RPLP0 RPL15 RPL23A RPL23 RPL3 RPS13 RPL8 RPS4X RPS7 NPM1 RPL7A RPL6 RPL10A RPSA RPLP2 SRP14 RPS2 RPL10 RPS3 RPL5 SRSF1 RPS15A RPL30 RPS3A RPL4 RPS12 RPS19 RPL27 RPS10 RPS15 RPL7 RPS24 RPL21 RPL9P7 RPS6
GO:0046483 heterocycle metabolic process	2.04e-34	74/98 (75.5%)	29017/173459 (16.7%)	TRIM28 RPS26 RPL12 RPLP1 DDX17 NOP2 RPS5 RPL18 XRCC5 RPL13A MKI67IP RPL17 GNL3 DDX54 RPLP0 RPL15 RPL23A DHX9 RPL23 XRN2 RBM28 RPL3 SSB RPS13 RPL8 RPS4X RPS7 NPM1 RPL7A ILF3 HNRNPU RPL6 RPL10A RPSA RPLP2 RPS2 BOP1 RPL10 SYNCRIP CDC5L XRCC6 RPS3 RPL5 SRSF1 PABPC1 PWP1 POLRMT HNRNPA3 RPS15A PRPF19 RPL30 HNRNPD RPS3A ILF2 RPL4 FTSJ3 SKIV2L2 RPS12 RPS19 TOP1 RPL27 RPS10 RPS15 PCMT1 RPL7 HDGF RPS24 RPL…
GO:0006725 cellular aromatic compound metabolic process	2.26e-34	74/98 (75.5%)	29059/173459 (16.8%)	TRIM28 RPS26 RPL12 RPLP1 DDX17 NOP2 RPS5 RPL18 XRCC5 RPL13A MKI67IP RPL17 GNL3 DDX54 RPLP0 RPL15 RPL23A DHX9 RPL23 XRN2 RBM28 RPL3 SSB RPS13 RPL8 RPS4X RPS7 NPM1 RPL7A ILF3 HNRNPU RPL6 RPL10A RPSA RPLP2 RPS2 BOP1 RPL10 SYNCRIP CDC5L XRCC6 RPS3 RPL5 SRSF1 PABPC1 PWP1 POLRMT HNRNPA3 RPS15A PRPF19 RPL30 HNRNPD RPS3A ILF2 RPL4 FTSJ3 SKIV2L2 RPS12 RPS19 TOP1 RPL27 RPS10 RPS15 PCMT1 RPL7 HDGF RPS24 RPL…
GO:0034641 cellular nitrogen compound metabolic process	4.27e-34	74/98 (75.5%)	29328/173459 (16.9%)	TRIM28 RPS26 RPL12 RPLP1 DDX17 NOP2 RPS5 RPL18 XRCC5 RPL13A MKI67IP RPL17 GNL3 DDX54 RPLP0 RPL15 RPL23A DHX9 RPL23 XRN2 RBM28 RPL3 SSB RPS13 RPL8 RPS4X RPS7 NPM1 RPL7A ILF3 HNRNPU RPL6 RPL10A RPSA RPLP2 RPS2 BOP1 RPL10 SYNCRIP CDC5L XRCC6 RPS3 RPL5 SRSF1 PABPC1 PWP1 POLRMT HNRNPA3 RPS15A PRPF19 RPL30 HNRNPD RPS3A ILF2 RPL4 FTSJ3 SKIV2L2 RPS12 RPS19 TOP1 RPL27 RPS10 RPS15 PCMT1 RPL7 HDGF RPS24 RPL…
GO:0006807 nitrogen compound metabolic process	1.04e-33	74/98 (75.5%)	29706/173459 (17.1%)	TRIM28 RPS26 RPL12 RPLP1 DDX17 NOP2 RPS5 RPL18 XRCC5 RPL13A MKI67IP RPL17 GNL3 DDX54 RPLP0 RPL15 RPL23A DHX9 RPL23 XRN2 RBM28 RPL3 SSB RPS13 RPL8 RPS4X RPS7 NPM1 RPL7A ILF3 HNRNPU RPL6 RPL10A RPSA RPLP2 RPS2 BOP1 RPL10 SYNCRIP CDC5L XRCC6 RPS3 RPL5 SRSF1 PABPC1 PWP1 POLRMT HNRNPA3 RPS15A PRPF19 RPL30 HNRNPD RPS3A ILF2 RPL4 FTSJ3 SKIV2L2 RPS12 RPS19 TOP1 RPL27 RPS10 RPS15 PCMT1 RPL7 HDGF RPS24 RPL…
GO:1901360 organic cyclic compound metabolic process	1.24e-33	74/98 (75.5%)	29782/173459 (17.2%)	TRIM28 RPS26 RPL12 RPLP1 DDX17 NOP2 RPS5 RPL18 XRCC5 RPL13A MKI67IP RPL17 GNL3 DDX54 RPLP0 RPL15 RPL23A DHX9 RPL23 XRN2 RBM28 RPL3 SSB RPS13 RPL8 RPS4X RPS7 NPM1 RPL7A ILF3 HNRNPU RPL6 RPL10A RPSA RPLP2 RPS2 BOP1 RPL10 SYNCRIP CDC5L XRCC6 RPS3 RPL5 SRSF1 PABPC1 PWP1 POLRMT HNRNPA3 RPS15A PRPF19 RPL30 HNRNPD RPS3A ILF2 RPL4 FTSJ3 SKIV2L2 RPS12 RPS19 TOP1 RPL27 RPS10 RPS15 PCMT1 RPL7 HDGF RPS24 RPL…
GO:0044260 cellular macromolecule metabolic process	2.22e-32	79/98 (80.6%)	37431/173459 (21.6%)	TRIM28 RPS26 RPL12 RPLP1 DDX17 NOP2 RPS5 RPL18 XRCC5 RPL13A MKI67IP RPL17 DDX54 RPLP0 RPL15 RPL23A DHX9 RPL23 XRN2 RBM28 RPL3 SSB RPS13 RPL8 RPS4X RPS7 NPM1 RPL7A ILF3 HNRNPU IGF2BP1 RSL1D1 RPL6 IGF2BP3 RPS17L RPL10A RPSA RPLP2 SRP14 RPS2 BOP1 RPL10 SYNCRIP CDC5L XRCC6 RPS3 RPL5 SRSF1 PABPC1 PWP1 POLRMT HNRNPA3 RPS15A PRPF19 RPL30 HNRNPD RPS3A ILF2 RPL4 FTSJ3 SKIV2L2 RPS12 RPS19 TOP1 RPL27 RPS10 …
GO:0044248 cellular catabolic process	2.24e-32	46/98 (46.9%)	7814/173459 (4.5%)	RPS26 RPL12 RPLP1 RPS5 RPL18 RPL13A RPL17 GNL3 RPLP0 RPL15 RPL23A RPL23 XRN2 RPL3 RPS13 RPL8 RPS4X RPS7 RPL7A RPL6 RPL10A LARP1 RPSA RPLP2 RPS2 RPL10 RPS3 RPL5 PABPC1 RPS15A RPL30 HNRNPD RPS3A RPL4 RPS12 RPS19 RPL27 RPS10 RPS15 RPL7 RPS24 RPL21 RPL9P7 RPS6 EXOSC10 GTPBP4
GO:0034645 cellular macromolecule biosynthetic process	2.27e-32	64/98 (65.3%)	20618/173459 (11.9%)	TRIM28 RPS26 RPL12 RPLP1 DDX17 RPS5 RPL18 XRCC5 RPL13A MKI67IP RPL17 DDX54 RPLP0 RPL15 RPL23A RPL23 XRN2 RPL3 RPS13 RPL8 RPS4X RPS7 NPM1 RPL7A ILF3 IGF2BP1 RSL1D1 RPL6 IGF2BP3 RPS17L RPL10A RPSA RPLP2 SRP14 RPS2 RPL10 CDC5L XRCC6 RPS3 RPL5 SRSF1 PABPC1 PWP1 POLRMT RPS15A RPL30 HNRNPD RPS3A ILF2 RPL4 RPS12 RPS19 TOP1 RPL27 RPS10 RPS15 RPL7 HDGF RPS24 RPL21 CIRBP RPL9P7 RPS6 GTPBP4
GO:0015031 protein transport	2.52e-32	41/98 (41.8%)	5444/173459 (3.1%)	RPS26 RPL12 RPLP1 RPS5 RPL18 RPL13A RPL17 RPLP0 RPL15 RPL23A RPL23 RPL3 RPS13 RPL8 RPS4X RPS7 NPM1 RPL7A RPL6 RPL10A RPSA RPLP2 SRP14 RPS2 RPL10 RPS3 RPL5 RPS15A RPL30 RPS3A RPL4 RPS12 RPS19 RPL27 RPS10 RPS15 RPL7 RPS24 RPL21 RPL9P7 RPS6
GO:0009059 macromolecule biosynthetic process	6.18e-32	64/98 (65.3%)	20968/173459 (12.1%)	TRIM28 RPS26 RPL12 RPLP1 DDX17 RPS5 RPL18 XRCC5 RPL13A MKI67IP RPL17 DDX54 RPLP0 RPL15 RPL23A RPL23 XRN2 RPL3 RPS13 RPL8 RPS4X RPS7 NPM1 RPL7A ILF3 IGF2BP1 RSL1D1 RPL6 IGF2BP3 RPS17L RPL10A RPSA RPLP2 SRP14 RPS2 RPL10 CDC5L XRCC6 RPS3 RPL5 SRSF1 PABPC1 PWP1 POLRMT RPS15A RPL30 HNRNPD RPS3A ILF2 RPL4 RPS12 RPS19 TOP1 RPL27 RPS10 RPS15 RPL7 HDGF RPS24 RPL21 CIRBP RPL9P7 RPS6 GTPBP4
GO:0045184 establishment of protein localization	7.48e-32	41/98 (41.8%)	5597/173459 (3.2%)	RPS26 RPL12 RPLP1 RPS5 RPL18 RPL13A RPL17 RPLP0 RPL15 RPL23A RPL23 RPL3 RPS13 RPL8 RPS4X RPS7 NPM1 RPL7A RPL6 RPL10A RPSA RPLP2 SRP14 RPS2 RPL10 RPS3 RPL5 RPS15A RPL30 RPS3A RPL4 RPS12 RPS19 RPL27 RPS10 RPS15 RPL7 RPS24 RPL21 RPL9P7 RPS6
GO:0071704 organic substance metabolic process	5.59e-31	74/98 (75.5%)	32544/173459 (18.8%)	TRIM28 RPS26 RPL12 RPLP1 DDX17 NOP2 RPS5 RPL18 XRCC5 RPL13A MKI67IP RPL17 GNL3 DDX54 RPLP0 RPL15 RPL23A DHX9 RPL23 XRN2 RBM28 RPL3 SSB RPS13 RPL8 RPS4X RPS7 NPM1 RPL7A ILF3 HNRNPU RPL6 RPL10A RPSA RPLP2 RPS2 BOP1 RPL10 SYNCRIP CDC5L XRCC6 RPS3 RPL5 SRSF1 PABPC1 PWP1 POLRMT HNRNPA3 RPS15A PRPF19 RPL30 HNRNPD RPS3A ILF2 RPL4 FTSJ3 SKIV2L2 RPS12 RPS19 TOP1 RPL27 RPS10 RPS15 PCMT1 RPL7 HDGF RPS24 RPL…
GO:0071841 cellular component organization or biogenesis at cellular level	6.45e-31	57/98 (58.2%)	15773/173459 (9.1%)	RPS26 RPL12 RPLP1 NOP2 RPS5 RPL18 XRCC5 RPL13A RPL17 GNL3 RPLP0 RPL15 RPL23A RPL23 RPL3 RPS13 RPL8 RRS1 RPS4X RPS7 NPM1 RPL7A RPL6 RPL10A RPSA RPLP2 NIP7 RPS2 BOP1 RPL10 XRCC6 RPS3 RPL5 SRSF1 POLRMT RPS15A PRPF19 RPL30 RPS3A RPL4 FTSJ3 SKIV2L2 RPS12 RPS19 BRIX1 TOP1 RPL27 RPS10 RPS15 RPL7 RPS24 RPL21 CIRBP RPL9P7 RPS6 EXOSC10 GTPBP4
GO:0033036 macromolecule localization	3.41e-30	45/98 (45.9%)	8210/173459 (4.7%)	RPS26 RPL12 RPLP1 RPS5 RPL18 RPL13A RPL17 RPLP0 RPL15 RPL23A RPL23 RPL3 RPS13 RPL8 RPS4X RPS7 NPM1 RPL7A RSL1D1 RPL6 RPL10A RPSA RPLP2 SRP14 RPS2 RPL10 STAU1 RPS3 RPL5 SRSF1 RPS15A RPL30 RPS3A RPL4 RPS12 RPS19 RPL27 RPS10 RPS15 RPL7 RPS24 RPL21 RPL9P7 RPS6 EXOSC10
GO:0032774 RNA biosynthetic process	9.59e-30	55/98 (56.1%)	15022/173459 (8.7%)	TRIM28 RPS26 RPL12 RPLP1 DDX17 RPS5 RPL18 XRCC5 RPL13A MKI67IP RPL17 DDX54 RPLP0 RPL15 RPL23A RPL23 XRN2 RPL3 RPS13 RPL8 RPS4X RPS7 NPM1 RPL7A ILF3 RPL6 RPL10A RPSA RPLP2 RPS2 RPL10 CDC5L XRCC6 RPS3 RPL5 SRSF1 PWP1 POLRMT RPS15A RPL30 HNRNPD RPS3A ILF2 RPL4 RPS12 RPS19 RPL27 RPS10 RPS15 RPL7 HDGF RPS24 RPL21 RPL9P7 RPS6
GO:0051649 establishment of localization in cell	2.6e-29	43/98 (43.9%)	7516/173459 (4.3%)	RPS26 RPL12 RPLP1 RPS5 RPL18 RPL13A RPL17 RPLP0 RPL15 RPL23A RPL23 RPL3 RPS13 RPL8 RRS1 RPS4X RPS7 NPM1 RPL7A RPL6 RPL10A RPSA RPLP2 SRP14 RPS2 RPL10 RPS3 RPL5 SRSF1 RPS15A RPL30 RPS3A RPL4 RPS12 RPS19 RPL27 RPS10 RPS15 RPL7 RPS24 RPL21 RPL9P7 RPS6
GO:0051641 cellular localization	4.81e-29	45/98 (45.9%)	8738/173459 (5.0%)	RPS26 RPL12 RPLP1 RPS5 RPL18 RPL13A RPL17 RPLP0 RPL15 RPL23A RPL23 RPL3 RPS13 RPL8 RRS1 RPS4X RPS7 NPM1 RPL7A RPL6 RPL10A RPSA RPLP2 SRP14 RPS2 RPL10 STAU1 RPS3 RPL5 SRSF1 RPS15A RPL30 RPS3A RPL4 RPS12 RPS19 RPL27 RPS10 RPS15 RPL7 RPS24 RPL21 RPL9P7 RPS6 EXOSC10
GO:0008104 protein localization	5.47e-29	42/98 (42.9%)	7130/173459 (4.1%)	RPS26 RPL12 RPLP1 RPS5 RPL18 RPL13A RPL17 RPLP0 RPL15 RPL23A RPL23 RPL3 RPS13 RPL8 RPS4X RPS7 NPM1 RPL7A RSL1D1 RPL6 RPL10A RPSA RPLP2 SRP14 RPS2 RPL10 RPS3 RPL5 RPS15A RPL30 RPS3A RPL4 RPS12 RPS19 RPL27 RPS10 RPS15 RPL7 RPS24 RPL21 RPL9P7 RPS6
GO:0043170 macromolecule metabolic process	5.92e-28	79/98 (80.6%)	43003/173459 (24.8%)	TRIM28 RPS26 RPL12 RPLP1 DDX17 NOP2 RPS5 RPL18 XRCC5 RPL13A MKI67IP RPL17 DDX54 RPLP0 RPL15 RPL23A DHX9 RPL23 XRN2 RBM28 RPL3 SSB RPS13 RPL8 RPS4X RPS7 NPM1 RPL7A ILF3 HNRNPU IGF2BP1 RSL1D1 RPL6 IGF2BP3 RPS17L RPL10A RPSA RPLP2 SRP14 RPS2 BOP1 RPL10 SYNCRIP CDC5L XRCC6 RPS3 RPL5 SRSF1 PABPC1 PWP1 POLRMT HNRNPA3 RPS15A PRPF19 RPL30 HNRNPD RPS3A ILF2 RPL4 FTSJ3 SKIV2L2 RPS12 RPS19 TOP1 RPL27 RPS10 …
GO:0071840 cellular component organization or biogenesis	6.02e-28	59/98 (60.2%)	19706/173459 (11.4%)	TRIM28 RPS26 RPL12 RPLP1 NOP2 RPS5 RPL18 XRCC5 RPL13A MKI67IP RPL17 GNL3 RPLP0 RPL15 RPL23A RPL23 RPL3 RPS13 RPL8 RRS1 RPS4X RPS7 NPM1 RPL7A RPL6 RPL10A RPSA RPLP2 NIP7 RPS2 BOP1 RPL10 XRCC6 RPS3 RPL5 SRSF1 POLRMT RPS15A PRPF19 RPL30 RPS3A RPL4 FTSJ3 SKIV2L2 RPS12 RPS19 BRIX1 TOP1 RPL27 RPS10 RPS15 RPL7 RPS24 RPL21 CIRBP RPL9P7 RPS6 EXOSC10 GTPBP4
GO:0009056 catabolic process	1.56e-27	46/98 (46.9%)	10105/173459 (5.8%)	RPS26 RPL12 RPLP1 RPS5 RPL18 RPL13A RPL17 GNL3 RPLP0 RPL15 RPL23A RPL23 XRN2 RPL3 RPS13 RPL8 RPS4X RPS7 RPL7A RPL6 RPL10A LARP1 RPSA RPLP2 RPS2 RPL10 RPS3 RPL5 PABPC1 RPS15A RPL30 HNRNPD RPS3A RPL4 RPS12 RPS19 RPL27 RPS10 RPS15 RPL7 RPS24 RPL21 RPL9P7 RPS6 EXOSC10 GTPBP4
GO:0022613 ribonucleoprotein complex biogenesis	6.01e-27	24/98 (24.5%)	1229/173459 (0.7%)	NOP2 GNL3 RPLP0 RRS1 RPS7 NPM1 RPL7A RPSA NIP7 BOP1 RPL5 SRSF1 PRPF19 FTSJ3 SKIV2L2 RPS19 BRIX1 RPS15 RPL7 RPS24 CIRBP RPS6 EXOSC10 GTPBP4
GO:0006396 RNA processing	5.86e-26	30/98 (30.6%)	3002/173459 (1.7%)	RPS26 DDX17 NOP2 DDX54 DHX9 XRN2 RBM28 SSB RPS13 RPS7 HNRNPU RPSA BOP1 SYNCRIP CDC5L RPL5 SRSF1 PABPC1 HNRNPA3 PRPF19 HNRNPD FTSJ3 SKIV2L2 RPS19 RPS15 RPL7 RPS24 GRSF1 RPS6 EXOSC10
GO:0044249 cellular biosynthetic process	1.74e-25	64/98 (65.3%)	26997/173459 (15.6%)	TRIM28 RPS26 RPL12 RPLP1 DDX17 RPS5 RPL18 XRCC5 RPL13A MKI67IP RPL17 DDX54 RPLP0 RPL15 RPL23A RPL23 XRN2 RPL3 RPS13 RPL8 RPS4X RPS7 NPM1 RPL7A ILF3 IGF2BP1 RSL1D1 RPL6 IGF2BP3 RPS17L RPL10A RPSA RPLP2 SRP14 RPS2 RPL10 CDC5L XRCC6 RPS3 RPL5 SRSF1 PABPC1 PWP1 POLRMT RPS15A RPL30 HNRNPD RPS3A ILF2 RPL4 RPS12 RPS19 TOP1 RPL27 RPS10 RPS15 RPL7 HDGF RPS24 RPL21 CIRBP RPL9P7 RPS6 GTPBP4
GO:0044710 single-organism metabolic process	5.02e-25	74/98 (75.5%)	39826/173459 (23.0%)	TRIM28 RPS26 RPL12 RPLP1 DDX17 NOP2 RPS5 RPL18 XRCC5 RPL13A MKI67IP RPL17 GNL3 DDX54 RPLP0 RPL15 RPL23A DHX9 RPL23 XRN2 RBM28 RPL3 SSB RPS13 RPL8 RPS4X RPS7 NPM1 RPL7A ILF3 HNRNPU RPL6 RPL10A RPSA RPLP2 RPS2 BOP1 RPL10 SYNCRIP CDC5L XRCC6 RPS3 RPL5 SRSF1 PABPC1 PWP1 POLRMT HNRNPA3 RPS15A PRPF19 RPL30 HNRNPD RPS3A ILF2 RPL4 FTSJ3 SKIV2L2 RPS12 RPS19 TOP1 RPL27 RPS10 RPS15 PCMT1 RPL7 HDGF RPS24 RPL…
GO:0071843 cellular component biogenesis at cellular level	7.23e-25	24/98 (24.5%)	1505/173459 (0.9%)	NOP2 GNL3 RPLP0 RRS1 RPS7 NPM1 RPL7A RPSA NIP7 BOP1 RPL5 SRSF1 PRPF19 FTSJ3 SKIV2L2 RPS19 BRIX1 RPS15 RPL7 RPS24 CIRBP RPS6 EXOSC10 GTPBP4
GO:0042254 ribosome biogenesis	9.27e-25	21/98 (21.4%)	909/173459 (0.5%)	NOP2 GNL3 RPLP0 RRS1 RPS7 NPM1 RPL7A RPSA NIP7 BOP1 RPL5 FTSJ3 SKIV2L2 RPS19 BRIX1 RPS15 RPL7 RPS24 RPS6 EXOSC10 GTPBP4
GO:0044237 cellular metabolic process	2.71e-24	81/98 (82.7%)	51576/173459 (29.7%)	TRIM28 RPS26 RPL12 RPLP1 DDX17 NOP2 RPS5 RPL18 XRCC5 RPL13A MKI67IP RPL17 GNL3 DDX54 RPLP0 RPL15 RPL23A DHX9 RPL23 XRN2 RBM28 RPL3 SSB RPS13 RPL8 RPS4X RPS7 NPM1 RPL7A ILF3 HNRNPU IGF2BP1 RSL1D1 RPL6 IGF2BP3 RPS17L RPL10A LARP1 RPSA RPLP2 SRP14 RPS2 BOP1 RPL10 SYNCRIP CDC5L XRCC6 RPS3 RPL5 SRSF1 PABPC1 PWP1 POLRMT HNRNPA3 RPS15A PRPF19 RPL30 HNRNPD RPS3A ILF2 RPL4 FTSJ3 SKIV2L2 RPS12 RPS19 TOP1 R…
GO:0071842 cellular component organization at cellular level	1.26e-23	49/98 (50.0%)	14749/173459 (8.5%)	RPS26 RPL12 RPLP1 RPS5 RPL18 XRCC5 RPL13A RPL17 RPLP0 RPL15 RPL23A RPL23 RPL3 RPS13 RPL8 RRS1 RPS4X RPS7 NPM1 RPL7A RPL6 RPL10A RPSA RPLP2 NIP7 RPS2 RPL10 XRCC6 RPS3 RPL5 SRSF1 POLRMT RPS15A PRPF19 RPL30 RPS3A RPL4 RPS12 RPS19 TOP1 RPL27 RPS10 RPS15 RPL7 RPS24 RPL21 CIRBP RPL9P7 RPS6
GO:0009058 biosynthetic process	1.44e-23	64/98 (65.3%)	29146/173459 (16.8%)	TRIM28 RPS26 RPL12 RPLP1 DDX17 RPS5 RPL18 XRCC5 RPL13A MKI67IP RPL17 DDX54 RPLP0 RPL15 RPL23A RPL23 XRN2 RPL3 RPS13 RPL8 RPS4X RPS7 NPM1 RPL7A ILF3 IGF2BP1 RSL1D1 RPL6 IGF2BP3 RPS17L RPL10A RPSA RPLP2 SRP14 RPS2 RPL10 CDC5L XRCC6 RPS3 RPL5 SRSF1 PABPC1 PWP1 POLRMT RPS15A RPL30 HNRNPD RPS3A ILF2 RPL4 RPS12 RPS19 TOP1 RPL27 RPS10 RPS15 RPL7 HDGF RPS24 RPL21 CIRBP RPL9P7 RPS6 GTPBP4
GO:0044267 cellular protein metabolic process	1.18e-22	51/98 (52.0%)	17180/173459 (9.9%)	TRIM28 RPS26 RPL12 RPLP1 RPS5 RPL18 RPL13A RPL17 RPLP0 RPL15 RPL23A RPL23 RPL3 RPS13 RPL8 RPS4X RPS7 RPL7A IGF2BP1 RSL1D1 RPL6 IGF2BP3 RPS17L RPL10A RPSA RPLP2 SRP14 RPS2 RPL10 RPS3 RPL5 PABPC1 RPS15A PRPF19 RPL30 RPS3A RPL4 RPS12 RPS19 RPL27 RPS10 RPS15 PCMT1 RPL7 HDGF RPS24 RPL21 CIRBP RPL9P7 RPS6 GTPBP4
GO:0044238 primary metabolic process	4.89e-22	80/98 (81.6%)	53628/173459 (30.9%)	TRIM28 RPS26 RPL12 RPLP1 DDX17 NOP2 RPS5 RPL18 XRCC5 RPL13A MKI67IP RPL17 GNL3 DDX54 RPLP0 RPL15 RPL23A DHX9 RPL23 XRN2 RBM28 RPL3 SSB RPS13 RPL8 RPS4X RPS7 NPM1 RPL7A ILF3 HNRNPU IGF2BP1 RSL1D1 RPL6 IGF2BP3 RPS17L RPL10A RPSA RPLP2 SRP14 RPS2 BOP1 RPL10 SYNCRIP CDC5L XRCC6 RPS3 RPL5 SRSF1 PABPC1 PWP1 POLRMT HNRNPA3 RPS15A PRPF19 RPL30 HNRNPD RPS3A ILF2 RPL4 FTSJ3 SKIV2L2 RPS12 RPS19 TOP1 RPL27 R…
GO:0016043 cellular component organization	4.94e-21	51/98 (52.0%)	18640/173459 (10.7%)	TRIM28 RPS26 RPL12 RPLP1 RPS5 RPL18 XRCC5 RPL13A MKI67IP RPL17 RPLP0 RPL15 RPL23A RPL23 RPL3 RPS13 RPL8 RRS1 RPS4X RPS7 NPM1 RPL7A RPL6 RPL10A RPSA RPLP2 NIP7 RPS2 RPL10 XRCC6 RPS3 RPL5 SRSF1 POLRMT RPS15A PRPF19 RPL30 RPS3A RPL4 RPS12 RPS19 TOP1 RPL27 RPS10 RPS15 RPL7 RPS24 RPL21 CIRBP RPL9P7 RPS6
GO:0008152 metabolic process	2.86e-19	81/98 (82.7%)	60415/173459 (34.8%)	TRIM28 RPS26 RPL12 RPLP1 DDX17 NOP2 RPS5 RPL18 XRCC5 RPL13A MKI67IP RPL17 GNL3 DDX54 RPLP0 RPL15 RPL23A DHX9 RPL23 XRN2 RBM28 RPL3 SSB RPS13 RPL8 RPS4X RPS7 NPM1 RPL7A ILF3 HNRNPU IGF2BP1 RSL1D1 RPL6 IGF2BP3 RPS17L RPL10A LARP1 RPSA RPLP2 SRP14 RPS2 BOP1 RPL10 SYNCRIP CDC5L XRCC6 RPS3 RPL5 SRSF1 PABPC1 PWP1 POLRMT HNRNPA3 RPS15A PRPF19 RPL30 HNRNPD RPS3A ILF2 RPL4 FTSJ3 SKIV2L2 RPS12 RPS19 TOP1 R…
GO:0019538 protein metabolic process	1.92e-17	51/98 (52.0%)	22404/173459 (12.9%)	TRIM28 RPS26 RPL12 RPLP1 RPS5 RPL18 RPL13A RPL17 RPLP0 RPL15 RPL23A RPL23 RPL3 RPS13 RPL8 RPS4X RPS7 RPL7A IGF2BP1 RSL1D1 RPL6 IGF2BP3 RPS17L RPL10A RPSA RPLP2 SRP14 RPS2 RPL10 RPS3 RPL5 PABPC1 RPS15A PRPF19 RPL30 RPS3A RPL4 RPS12 RPS19 RPL27 RPS10 RPS15 PCMT1 RPL7 HDGF RPS24 RPL21 CIRBP RPL9P7 RPS6 GTPBP4
GO:0051234 establishment of localization	1.63e-16	44/98 (44.9%)	16763/173459 (9.7%)	RPS26 RPL12 RPLP1 RPS5 RPL18 RPL13A RPL17 RPLP0 RPL15 RPL23A G3BP1 RPL23 RPL3 RPS13 RPL8 RRS1 RPS4X RPS7 NPM1 RPL7A RPL6 RPL10A RPSA RPLP2 SRP14 RPS2 RPL10 RPS3 RPL5 SRSF1 RPS15A RPL30 RPS3A RPL4 RPS12 RPS19 RPL27 RPS10 RPS15 RPL7 RPS24 RPL21 RPL9P7 RPS6
GO:0051179 localization	2.85e-16	48/98 (49.0%)	20772/173459 (12.0%)	RPS26 RPL12 RPLP1 RPS5 RPL18 RPL13A RPL17 RPLP0 RPL15 RPL23A G3BP1 RPL23 RPL3 RPS13 RPL8 RRS1 RPS4X RPS7 NPM1 RPL7A RSL1D1 RPL6 RPL10A RPSA RPLP2 SRP14 RPS2 RPL10 STAU1 RPS3 RPL5 SRSF1 RPS15A RPL30 RPS3A RPL4 RPS12 RPS19 RPL27 RPS10 RPS15 RPL7 RPS24 RPL21 RPL9P7 RPS6 EXOSC10 GTPBP4
GO:0016072 rRNA metabolic process	3.79e-16	14/98 (14.3%)	569/173459 (0.3%)	NOP2 MKI67IP RPS7 RPSA BOP1 RPL5 FTSJ3 SKIV2L2 RPS19 RPS15 RPL7 RPS24 RPS6 EXOSC10
GO:0006810 transport	6.16e-16	43/98 (43.9%)	16455/173459 (9.5%)	RPS26 RPL12 RPLP1 RPS5 RPL18 RPL13A RPL17 RPLP0 RPL15 RPL23A G3BP1 RPL23 RPL3 RPS13 RPL8 RPS4X RPS7 NPM1 RPL7A RPL6 RPL10A RPSA RPLP2 SRP14 RPS2 RPL10 RPS3 RPL5 SRSF1 RPS15A RPL30 RPS3A RPL4 RPS12 RPS19 RPL27 RPS10 RPS15 RPL7 RPS24 RPL21 RPL9P7 RPS6
GO:0006364 rRNA processing	9.43e-15	13/98 (13.3%)	538/173459 (0.3%)	NOP2 RPS7 RPSA BOP1 RPL5 FTSJ3 SKIV2L2 RPS19 RPS15 RPL7 RPS24 RPS6 EXOSC10
GO:0009987 cellular process	3.98e-14	87/98 (88.8%)	84113/173459 (48.5%)	TRIM28 RPS26 RPL12 RPLP1 DDX17 NOP2 RPS5 RPL18 XRCC5 RPL13A MKI67IP RPL17 GNL3 DDX54 RPLP0 RPL15 RPL23A G3BP1 DHX9 RPL23 XRN2 RBM28 RPL3 SSB RPS13 RPL8 RRS1 RPS4X RPS7 NPM1 RPL7A ILF3 HNRNPU IGF2BP1 RSL1D1 RPL6 IGF2BP3 RPS17L RPL10A LARP1 RPSA RPLP2 SRP14 NIP7 RPS2 BOP1 RPL10 SYNCRIP CDC5L XRCC6 STAU1 RPS3 RPL5 SRSF1 PABPC1 NOC3L PWP1 POLRMT HNRNPA3 RPS15A PRPF19 RPL30 HNRNPD RPS3A ILF2 RPL4 FTSJ…
GO:0034470 ncRNA processing	2.06e-11	14/98 (14.3%)	1260/173459 (0.7%)	NOP2 SSB RPS7 RPSA BOP1 RPL5 FTSJ3 SKIV2L2 RPS19 RPS15 RPL7 RPS24 RPS6 EXOSC10
GO:0008380 RNA splicing	3.66e-11	13/98 (13.3%)	1028/173459 (0.6%)	RPS26 DHX9 RBM28 RPS13 HNRNPU SYNCRIP CDC5L SRSF1 PABPC1 HNRNPA3 PRPF19 HNRNPD SKIV2L2
GO:0044699 single-organism process	1.81e-10	54/98 (55.1%)	36548/173459 (21.1%)	TRIM28 RPS26 RPL12 RPLP1 DDX17 RPS5 RPL18 XRCC5 RPL13A RPL17 DDX54 RPLP0 RPL15 RPL23A G3BP1 RPL23 XRN2 RPL3 RPS13 RPL8 RPS4X RPS7 NPM1 RPL7A NCL IGF2BP1 RPL6 IGF2BP3 RPL10A RPSA RPLP2 RPS2 RPL10 XRCC6 RPS3 RPL5 SRSF1 RPS15A RPL30 RPS3A RPL4 RPS12 RPS19 TOP1 RPL27 RPS10 RPS15 RPL7 HDGF RPS24 RPL21 RPL9P7 GRSF1 RPS6
GO:0034660 ncRNA metabolic process	4.24e-10	15/98 (15.3%)	1945/173459 (1.1%)	NOP2 MKI67IP SSB RPS7 RPSA BOP1 RPL5 FTSJ3 SKIV2L2 RPS19 RPS15 RPL7 RPS24 RPS6 EXOSC10
GO:0006397 mRNA processing	5.78e-10	13/98 (13.3%)	1281/173459 (0.7%)	DHX9 XRN2 RBM28 HNRNPU SYNCRIP CDC5L SRSF1 PABPC1 HNRNPA3 PRPF19 HNRNPD SKIV2L2 GRSF1
GO:0000398 mRNA splicing, via spliceosome	1.36e-09	10/98 (10.2%)	563/173459 (0.3%)	DHX9 HNRNPU SYNCRIP CDC5L SRSF1 PABPC1 HNRNPA3 PRPF19 HNRNPD SKIV2L2
GO:0000377 RNA splicing, via transesterification reactions with bulged adenosine as nucleophile	1.36e-09	10/98 (10.2%)	563/173459 (0.3%)	DHX9 HNRNPU SYNCRIP CDC5L SRSF1 PABPC1 HNRNPA3 PRPF19 HNRNPD SKIV2L2
GO:0044085 cellular component biogenesis	1.42e-09	26/98 (26.5%)	8607/173459 (5.0%)	TRIM28 NOP2 MKI67IP GNL3 RPLP0 RRS1 RPS7 NPM1 RPL7A RPSA NIP7 BOP1 RPL5 SRSF1 PRPF19 FTSJ3 SKIV2L2 RPS19 BRIX1 RPS15 RPL7 RPS24 CIRBP RPS6 EXOSC10 GTPBP4
GO:0000375 RNA splicing, via transesterification reactions	1.68e-09	10/98 (10.2%)	575/173459 (0.3%)	DHX9 HNRNPU SYNCRIP CDC5L SRSF1 PABPC1 HNRNPA3 PRPF19 HNRNPD SKIV2L2
GO:0043489 RNA stabilization	4.76e-08	6/98 (6.1%)	106/173459 (0.1%)	DHX9 HNRNPU IGF2BP1 SYNCRIP PABPC1 CIRBP
GO:0048255 mRNA stabilization	4.76e-08	6/98 (6.1%)	106/173459 (0.1%)	DHX9 HNRNPU IGF2BP1 SYNCRIP PABPC1 CIRBP
GO:0042274 ribosomal small subunit biogenesis	2.16e-07	6/98 (6.1%)	136/173459 (0.1%)	RPS7 RPSA RPS19 RPS15 RPS24 RPS6
GO:0070934 CRD-mediated mRNA stabilization	3.87e-07	4/98 (4.1%)	19/173459 (0.0%)	DHX9 HNRNPU IGF2BP1 SYNCRIP
GO:0008150 biological_process	6.62e-07	90/98 (91.8%)	112807/173459 (65.0%)	TRIM28 RPS26 RPL12 RPLP1 DDX17 NOP2 RPS5 RPL18 XRCC5 RPL13A MKI67IP RPL17 GNL3 DDX54 RPLP0 RPL15 RPL23A G3BP1 DHX9 RPL23 XRN2 RBM28 RPL3 SSB RPS13 RPL8 RRS1 RPS4X RPS7 NPM1 RPL7A NCL ILF3 HNRNPU IGF2BP1 RSL1D1 RPL6 IGF2BP3 RPS17L RPL10A LARP1 RPSA RPLP2 SRP14 NIP7 RPS2 DDX21 BOP1 RPL10 SYNCRIP CDC5L XRCC6 STAU1 RPS3 RPL5 SRSF1 PABPC1 NOC3L PWP1 POLRMT HNRNPA3 RPS15A PRPF19 GLTSCR2 RPL30 HNRNPD RP…
GO:0043488 regulation of mRNA stability	6.94e-07	6/98 (6.1%)	165/173459 (0.1%)	DHX9 HNRNPU IGF2BP1 SYNCRIP PABPC1 CIRBP
GO:0043487 regulation of RNA stability	9.89e-07	6/98 (6.1%)	175/173459 (0.1%)	DHX9 HNRNPU IGF2BP1 SYNCRIP PABPC1 CIRBP
GO:0010608 posttranscriptional regulation of gene expression	1.67e-06	11/98 (11.2%)	1555/173459 (0.9%)	RPS5 DHX9 RPS4X HNRNPU IGF2BP1 IGF2BP3 SRP14 SYNCRIP PABPC1 CIRBP GTPBP4
GO:0022618 ribonucleoprotein complex assembly	6.65e-06	7/98 (7.1%)	431/173459 (0.2%)	NPM1 RPSA NIP7 SRSF1 PRPF19 CIRBP RPS6
GO:0071826 ribonucleoprotein complex subunit organization	1.05e-05	7/98 (7.1%)	461/173459 (0.3%)	NPM1 RPSA NIP7 SRSF1 PRPF19 CIRBP RPS6
GO:0010468 regulation of gene expression	2.1e-05	28/98 (28.6%)	15488/173459 (8.9%)	TRIM28 RPS26 DDX17 RPS5 XRCC5 DDX54 DHX9 XRN2 RPS13 RPS4X NPM1 ILF3 HNRNPU IGF2BP1 RPL6 IGF2BP3 SRP14 SYNCRIP CDC5L XRCC6 RPS3 PABPC1 HNRNPD ILF2 HDGF CIRBP EXOSC10 GTPBP4
GO:0006417 regulation of translation	0.000401	7/98 (7.1%)	790/173459 (0.5%)	RPS5 RPS4X IGF2BP1 IGF2BP3 SRP14 PABPC1 CIRBP
GO:0042255 ribosome assembly	0.000409	4/98 (4.1%)	102/173459 (0.1%)	NPM1 RPSA NIP7 RPS6
GO:0060255 regulation of macromolecule metabolic process	0.00147	28/98 (28.6%)	19019/173459 (11.0%)	TRIM28 RPS26 DDX17 RPS5 XRCC5 DDX54 DHX9 XRN2 RPS13 RPS4X NPM1 ILF3 HNRNPU IGF2BP1 RPL6 IGF2BP3 SRP14 SYNCRIP CDC5L XRCC6 RPS3 PABPC1 HNRNPD ILF2 HDGF CIRBP EXOSC10 GTPBP4
GO:0019222 regulation of metabolic process	0.00222	30/98 (30.6%)	21803/173459 (12.6%)	TRIM28 RPS26 DDX17 RPS5 XRCC5 MKI67IP DDX54 DHX9 XRN2 RPS13 RPS4X NPM1 ILF3 HNRNPU IGF2BP1 RPL6 IGF2BP3 LARP1 SRP14 SYNCRIP CDC5L XRCC6 RPS3 PABPC1 HNRNPD ILF2 HDGF CIRBP EXOSC10 GTPBP4
GO:0000460 maturation of 5.8S rRNA	0.00745	3/98 (3.1%)	64/173459 (0.0%)	RPSA SKIV2L2 EXOSC10

## Sheet: Cellular component
Cellular Component
GO Term	P-value	Sample frequency	Background frequency	Genes
GO:0030529 ribonucleoprotein complex	1.13e-74	63/98 (64.3%)	4009/173459 (2.3%)	RPS26 RPL12 RPLP1 RPS5 RPL18 RPL13A RPL17 RPLP0 RPL15 RPL23A DHX9 RPL23 RBM28 RPL3 SSB RPS13 RPL8 RPS4X RPS7 NPM1 RPL7A NCL ILF3 HNRNPU IGF2BP1 RSL1D1 RPL6 RPS17L RPL10A RPSA RPLP2 SRP14 RPS2 BOP1 RPL10 SYNCRIP CDC5L STAU1 RPS3 RPL5 SRSF1 PABPC1 HNRNPA3 RPS15A PRPF19 RPL30 HNRNPD RPS3A ILF2 RPL4 SKIV2L2 RPS12 RPS19 TOP1 RPL27 RPS10 RPS15 RPL7 RPS24 RPL21 CIRBP RPL9P7 RPS6
GO:0022626 cytosolic ribosome	1.78e-70	39/98 (39.8%)	486/173459 (0.3%)	RPS26 RPL12 RPLP1 RPS5 RPL18 RPL13A RPL17 RPLP0 RPL15 RPL23A RPL23 RPL3 RPS13 RPL8 RPS4X RPS7 RPL7A RPL6 RPL10A RPSA RPLP2 RPS2 RPL10 RPS3 RPL5 RPS15A RPL30 RPS3A RPL4 RPS12 RPS19 RPL27 RPS10 RPS15 RPL7 RPS24 RPL21 RPL9P7 RPS6
GO:0043228 non-membrane-bounded organelle	1.21e-66	84/98 (85.7%)	16990/173459 (9.8%)	TRIM28 RPS26 RPL12 RPLP1 DDX17 NOP2 RPS5 RPL18 XRCC5 RPF2 RPL13A MKI67IP RPL17 GNL3 GRWD1 DDX54 RPLP0 RPL15 RPL23A DHX9 RPL23 XRN2 RBM28 RPL3 RPS13 RPL8 RRS1 RPS4X RPS7 NPM1 RPL7A NCL ILF3 IGF2BP1 RSL1D1 RPL6 RPS17L LYAR RPL10A KIAA0020 RPSA RPLP2 NIP7 RPS2 DDX21 BOP1 RPL10 CDC5L XRCC6 STAU1 RPS3 RPL5 PABPC1 NOC3L POLRMT HNRNPA3 RPS15A PRPF19 GLTSCR2 RPL30 RPS3A ILF2 DHX30 RPL4 FTSJ3 SKIV2L2 RPS1…
GO:0043232 intracellular non-membrane-bounded organelle	1.21e-66	84/98 (85.7%)	16990/173459 (9.8%)	TRIM28 RPS26 RPL12 RPLP1 DDX17 NOP2 RPS5 RPL18 XRCC5 RPF2 RPL13A MKI67IP RPL17 GNL3 GRWD1 DDX54 RPLP0 RPL15 RPL23A DHX9 RPL23 XRN2 RBM28 RPL3 RPS13 RPL8 RRS1 RPS4X RPS7 NPM1 RPL7A NCL ILF3 IGF2BP1 RSL1D1 RPL6 RPS17L LYAR RPL10A KIAA0020 RPSA RPLP2 NIP7 RPS2 DDX21 BOP1 RPL10 CDC5L XRCC6 STAU1 RPS3 RPL5 PABPC1 NOC3L POLRMT HNRNPA3 RPS15A PRPF19 GLTSCR2 RPL30 RPS3A ILF2 DHX30 RPL4 FTSJ3 SKIV2L2 RPS1…
GO:0044391 ribosomal subunit	3.43e-62	40/98 (40.8%)	886/173459 (0.5%)	RPS26 RPL12 RPLP1 RPS5 RPL18 RPL13A RPL17 RPLP0 RPL15 RPL23A RPL23 RPL3 RPS13 RPL8 RPS4X RPS7 RPL7A RSL1D1 RPL6 RPL10A RPSA RPLP2 RPS2 RPL10 RPS3 RPL5 RPS15A RPL30 RPS3A RPL4 RPS12 RPS19 RPL27 RPS10 RPS15 RPL7 RPS24 RPL21 RPL9P7 RPS6
GO:0044445 cytosolic part	1.26e-56	39/98 (39.8%)	1082/173459 (0.6%)	RPS26 RPL12 RPLP1 RPS5 RPL18 RPL13A RPL17 RPLP0 RPL15 RPL23A RPL23 RPL3 RPS13 RPL8 RPS4X RPS7 RPL7A RPL6 RPL10A RPSA RPLP2 RPS2 RPL10 RPS3 RPL5 RPS15A RPL30 RPS3A RPL4 RPS12 RPS19 RPL27 RPS10 RPS15 RPL7 RPS24 RPL21 RPL9P7 RPS6
GO:0044446 intracellular organelle part	1.3e-55	87/98 (88.8%)	26402/173459 (15.2%)	TRIM28 RPS26 RPL12 RPLP1 DDX17 NOP2 RPS5 RPL18 XRCC5 RPF2 RPL13A MKI67IP RPL17 GNL3 GRWD1 DDX54 RPLP0 RPL15 RPL23A DHX9 RPL23 XRN2 RBM28 RPL3 RPS13 RPL8 RRS1 RPS4X RPS7 NPM1 RPL7A NCL ILF3 HNRNPU RSL1D1 RPL6 LYAR RPL10A KIAA0020 RPSA RPLP2 NIP7 RPS2 DDX21 BOP1 RPL10 SYNCRIP CDC5L XRCC6 STAU1 RPS3 RPL5 SRSF1 PABPC1 NOC3L POLRMT HNRNPA3 RPS15A PRPF19 GLTSCR2 RPL30 HNRNPD RPS3A ILF2 DHX30 RPL4 FTSJ3…
GO:0044422 organelle part	7.45e-55	87/98 (88.8%)	26949/173459 (15.5%)	TRIM28 RPS26 RPL12 RPLP1 DDX17 NOP2 RPS5 RPL18 XRCC5 RPF2 RPL13A MKI67IP RPL17 GNL3 GRWD1 DDX54 RPLP0 RPL15 RPL23A DHX9 RPL23 XRN2 RBM28 RPL3 RPS13 RPL8 RRS1 RPS4X RPS7 NPM1 RPL7A NCL ILF3 HNRNPU RSL1D1 RPL6 LYAR RPL10A KIAA0020 RPSA RPLP2 NIP7 RPS2 DDX21 BOP1 RPL10 SYNCRIP CDC5L XRCC6 STAU1 RPS3 RPL5 SRSF1 PABPC1 NOC3L POLRMT HNRNPA3 RPS15A PRPF19 GLTSCR2 RPL30 HNRNPD RPS3A ILF2 DHX30 RPL4 FTSJ3…
GO:0005730 nucleolus	2.41e-52	45/98 (45.9%)	2558/173459 (1.5%)	DDX17 NOP2 RPF2 MKI67IP GNL3 GRWD1 DDX54 DHX9 RPL23 XRN2 RBM28 RPL3 RPS13 RRS1 RPS7 NPM1 NCL ILF3 RSL1D1 LYAR KIAA0020 NIP7 DDX21 BOP1 CDC5L RPL5 NOC3L HNRNPA3 GLTSCR2 RPS3A ILF2 RPL4 FTSJ3 SKIV2L2 RPS19 BRIX1 TOP1 NVL RPS10 DDX18 RPS24 RPL9P7 RPS6 EXOSC10 GTPBP4
GO:0031981 nuclear lumen	5.7e-48	58/98 (59.2%)	8140/173459 (4.7%)	TRIM28 DDX17 NOP2 XRCC5 RPF2 MKI67IP GNL3 GRWD1 DDX54 DHX9 RPL23 XRN2 RBM28 RPL3 RPS13 RRS1 RPS7 NPM1 NCL ILF3 HNRNPU RSL1D1 LYAR KIAA0020 NIP7 RPS2 DDX21 BOP1 SYNCRIP CDC5L XRCC6 RPL5 SRSF1 NOC3L HNRNPA3 PRPF19 GLTSCR2 HNRNPD RPS3A ILF2 RPL4 FTSJ3 SKIV2L2 RPS19 BRIX1 TOP1 NVL RPS10 RPS15 DDX18 HDGF RPS24 CIRBP RPL9P7 RPS6 EXOSC10 GTPBP4 BANF1
GO:0070013 intracellular organelle lumen	4.76e-47	60/98 (61.2%)	9498/173459 (5.5%)	TRIM28 DDX17 NOP2 XRCC5 RPF2 MKI67IP GNL3 GRWD1 DDX54 DHX9 RPL23 XRN2 RBM28 RPL3 RPS13 RRS1 RPS7 NPM1 NCL ILF3 HNRNPU RSL1D1 LYAR KIAA0020 NIP7 RPS2 DDX21 BOP1 SYNCRIP CDC5L XRCC6 RPL5 SRSF1 NOC3L POLRMT HNRNPA3 PRPF19 GLTSCR2 HNRNPD RPS3A ILF2 DHX30 RPL4 FTSJ3 SKIV2L2 RPS19 BRIX1 TOP1 NVL RPS10 RPS15 DDX18 HDGF RPS24 CIRBP RPL9P7 RPS6 EXOSC10 GTPBP4 BANF1
GO:0005840 ribosome	5.16e-47	41/98 (41.8%)	2339/173459 (1.3%)	RPS26 RPL12 RPLP1 RPS5 RPL18 RPL13A RPL17 RPLP0 RPL15 RPL23A RPL23 RPL3 RPS13 RPL8 RPS4X RPS7 RPL7A RSL1D1 RPL6 RPS17L RPL10A RPSA RPLP2 RPS2 RPL10 RPS3 RPL5 RPS15A RPL30 RPS3A RPL4 RPS12 RPS19 RPL27 RPS10 RPS15 RPL7 RPS24 RPL21 RPL9P7 RPS6
GO:0043233 organelle lumen	6.58e-47	60/98 (61.2%)	9551/173459 (5.5%)	TRIM28 DDX17 NOP2 XRCC5 RPF2 MKI67IP GNL3 GRWD1 DDX54 DHX9 RPL23 XRN2 RBM28 RPL3 RPS13 RRS1 RPS7 NPM1 NCL ILF3 HNRNPU RSL1D1 LYAR KIAA0020 NIP7 RPS2 DDX21 BOP1 SYNCRIP CDC5L XRCC6 RPL5 SRSF1 NOC3L POLRMT HNRNPA3 PRPF19 GLTSCR2 HNRNPD RPS3A ILF2 DHX30 RPL4 FTSJ3 SKIV2L2 RPS19 BRIX1 TOP1 NVL RPS10 RPS15 DDX18 HDGF RPS24 CIRBP RPL9P7 RPS6 EXOSC10 GTPBP4 BANF1
GO:0031974 membrane-enclosed lumen	1.86e-46	60/98 (61.2%)	9724/173459 (5.6%)	TRIM28 DDX17 NOP2 XRCC5 RPF2 MKI67IP GNL3 GRWD1 DDX54 DHX9 RPL23 XRN2 RBM28 RPL3 RPS13 RRS1 RPS7 NPM1 NCL ILF3 HNRNPU RSL1D1 LYAR KIAA0020 NIP7 RPS2 DDX21 BOP1 SYNCRIP CDC5L XRCC6 RPL5 SRSF1 NOC3L POLRMT HNRNPA3 PRPF19 GLTSCR2 HNRNPD RPS3A ILF2 DHX30 RPL4 FTSJ3 SKIV2L2 RPS19 BRIX1 TOP1 NVL RPS10 RPS15 DDX18 HDGF RPS24 CIRBP RPL9P7 RPS6 EXOSC10 GTPBP4 BANF1
GO:0044428 nuclear part	7.61e-44	59/98 (60.2%)	10206/173459 (5.9%)	TRIM28 DDX17 NOP2 XRCC5 RPF2 MKI67IP GNL3 GRWD1 DDX54 DHX9 RPL23 XRN2 RBM28 RPL3 RPS13 RRS1 RPS7 NPM1 NCL ILF3 HNRNPU RSL1D1 LYAR KIAA0020 NIP7 RPS2 DDX21 BOP1 SYNCRIP CDC5L XRCC6 RPL5 SRSF1 PABPC1 NOC3L HNRNPA3 PRPF19 GLTSCR2 HNRNPD RPS3A ILF2 RPL4 FTSJ3 SKIV2L2 RPS19 BRIX1 TOP1 NVL RPS10 RPS15 DDX18 HDGF RPS24 CIRBP RPL9P7 RPS6 EXOSC10 GTPBP4 BANF1
GO:0022625 cytosolic large ribosomal subunit	2.96e-43	23/98 (23.5%)	209/173459 (0.1%)	RPL12 RPLP1 RPL18 RPL13A RPL17 RPLP0 RPL15 RPL23A RPL23 RPL3 RPL8 RPL7A RPL6 RPL10A RPLP2 RPL10 RPL5 RPL30 RPL4 RPL27 RPL7 RPL21 RPL9P7
GO:0043229 intracellular organelle	7.1e-40	95/98 (96.9%)	55751/173459 (32.1%)	TRIM28 RPS26 RPL12 RPLP1 DDX17 NOP2 RPS5 RPL18 XRCC5 RPF2 RPL13A MKI67IP RPL17 GNL3 GRWD1 DDX54 RPLP0 RPL15 RPL23A G3BP1 DHX9 RPL23 XRN2 RBM28 RPL3 SSB RPS13 RPL8 RRS1 RPS4X RPS7 NPM1 RPL7A NCL ILF3 HNRNPU IGF2BP1 RSL1D1 RPL6 IGF2BP3 RPS17L LYAR RPL10A KIAA0020 RPSA RPLP2 NIP7 RPS2 DDX21 BOP1 RPL10 SYNCRIP CDC5L XRCC6 STAU1 RPS3 RPL5 SRSF1 PABPC1 NOC3L PWP1 POLRMT HNRNPA3 RPS15A PRPF19 GLTSCR2 RP…
GO:0043226 organelle	8.06e-40	95/98 (96.9%)	55826/173459 (32.2%)	TRIM28 RPS26 RPL12 RPLP1 DDX17 NOP2 RPS5 RPL18 XRCC5 RPF2 RPL13A MKI67IP RPL17 GNL3 GRWD1 DDX54 RPLP0 RPL15 RPL23A G3BP1 DHX9 RPL23 XRN2 RBM28 RPL3 SSB RPS13 RPL8 RRS1 RPS4X RPS7 NPM1 RPL7A NCL ILF3 HNRNPU IGF2BP1 RSL1D1 RPL6 IGF2BP3 RPS17L LYAR RPL10A KIAA0020 RPSA RPLP2 NIP7 RPS2 DDX21 BOP1 RPL10 SYNCRIP CDC5L XRCC6 STAU1 RPS3 RPL5 SRSF1 PABPC1 NOC3L PWP1 POLRMT HNRNPA3 RPS15A PRPF19 GLTSCR2 RP…
GO:0015934 large ribosomal subunit	1.08e-37	24/98 (24.5%)	440/173459 (0.3%)	RPL12 RPLP1 RPL18 RPL13A RPL17 RPLP0 RPL15 RPL23A RPL23 RPL3 RPL8 RPL7A RSL1D1 RPL6 RPL10A RPLP2 RPL10 RPL5 RPL30 RPL4 RPL27 RPL7 RPL21 RPL9P7
GO:0044424 intracellular part	7.39e-36	97/98 (99.0%)	67252/173459 (38.8%)	TRIM28 RPS26 RPL12 RPLP1 DDX17 NOP2 RPS5 SPATA5L1 RPL18 XRCC5 RPF2 RPL13A MKI67IP RPL17 GNL3 GRWD1 DDX54 RPLP0 RPL15 RPL23A G3BP1 DHX9 RPL23 XRN2 RBM28 RPL3 SSB RPS13 RPL8 RRS1 RPS4X RPS7 NPM1 RPL7A NCL ILF3 HNRNPU IGF2BP1 RSL1D1 RPL6 IGF2BP3 RPS17L LYAR RPL10A KIAA0020 RPSA RPLP2 SRP14 NIP7 RPS2 DDX21 BOP1 RPL10 SYNCRIP CDC5L XRCC6 STAU1 RPS3 RPL5 SRSF1 PABPC1 NOC3L PWP1 POLRMT HNRNPA3 RPS15A PR…
GO:0005829 cytosol	2.34e-35	46/98 (46.9%)	6684/173459 (3.9%)	RPS26 RPL12 RPLP1 RPS5 RPL18 RPL13A RPL17 RPLP0 RPL15 RPL23A G3BP1 RPL23 RPL3 RPS13 RPL8 RPS4X RPS7 RPL7A IGF2BP1 RPL6 IGF2BP3 RPL10A RPSA RPLP2 SRP14 RPS2 RPL10 RPS3 RPL5 PABPC1 RPS15A RPL30 HNRNPD RPS3A RPL4 RPS12 RPS19 RPL27 RPS10 RPS15 RPL7 RPS24 RPL21 RPL9P7 RPS6 BANF1
GO:0032991 macromolecular complex	1.27e-31	66/98 (67.3%)	23131/173459 (13.3%)	RPS26 RPL12 RPLP1 RPS5 RPL18 XRCC5 RPL13A RPL17 RPLP0 RPL15 RPL23A DHX9 RPL23 RBM28 RPL3 SSB RPS13 RPL8 RPS4X RPS7 NPM1 RPL7A NCL ILF3 HNRNPU IGF2BP1 RSL1D1 RPL6 RPS17L RPL10A RPSA RPLP2 SRP14 RPS2 BOP1 RPL10 SYNCRIP CDC5L XRCC6 STAU1 RPS3 RPL5 SRSF1 PABPC1 HNRNPA3 RPS15A PRPF19 RPL30 HNRNPD RPS3A ILF2 RPL4 SKIV2L2 RPS12 RPS19 TOP1 RPL27 RPS10 RPS15 RPL7 RPS24 RPL21 CIRBP RPL9P7 RPS6 EXOSC10
GO:0005622 intracellular	8.1e-31	97/98 (99.0%)	75857/173459 (43.7%)	TRIM28 RPS26 RPL12 RPLP1 DDX17 NOP2 RPS5 SPATA5L1 RPL18 XRCC5 RPF2 RPL13A MKI67IP RPL17 GNL3 GRWD1 DDX54 RPLP0 RPL15 RPL23A G3BP1 DHX9 RPL23 XRN2 RBM28 RPL3 SSB RPS13 RPL8 RRS1 RPS4X RPS7 NPM1 RPL7A NCL ILF3 HNRNPU IGF2BP1 RSL1D1 RPL6 IGF2BP3 RPS17L LYAR RPL10A KIAA0020 RPSA RPLP2 SRP14 NIP7 RPS2 DDX21 BOP1 RPL10 SYNCRIP CDC5L XRCC6 STAU1 RPS3 RPL5 SRSF1 PABPC1 NOC3L PWP1 POLRMT HNRNPA3 RPS15A PR…
GO:0005634 nucleus	1.51e-27	68/98 (69.4%)	29207/173459 (16.8%)	TRIM28 DDX17 NOP2 XRCC5 RPF2 MKI67IP GNL3 GRWD1 DDX54 RPLP0 RPL23A G3BP1 DHX9 RPL23 XRN2 RBM28 RPL3 SSB RPS13 RRS1 RPS7 NPM1 NCL ILF3 HNRNPU IGF2BP1 RSL1D1 IGF2BP3 LYAR KIAA0020 RPSA NIP7 RPS2 DDX21 BOP1 SYNCRIP CDC5L XRCC6 RPS3 RPL5 SRSF1 PABPC1 NOC3L PWP1 HNRNPA3 PRPF19 GLTSCR2 HNRNPD RPS3A ILF2 RPL4 FTSJ3 SKIV2L2 RPS19 BRIX1 TOP1 NVL RPS10 RPS15 DDX18 HDGF RPS24 CIRBP RPL9P7 RPS6 EXOSC10 GTPBP…
GO:0022627 cytosolic small ribosomal subunit	2.17e-25	16/98 (16.3%)	252/173459 (0.1%)	RPS26 RPS5 RPS13 RPS4X RPS7 RPSA RPS2 RPS3 RPS15A RPS3A RPS12 RPS19 RPS10 RPS15 RPS24 RPS6
GO:0044464 cell part	1.44e-24	97/98 (99.0%)	88101/173459 (50.8%)	TRIM28 RPS26 RPL12 RPLP1 DDX17 NOP2 RPS5 SPATA5L1 RPL18 XRCC5 RPF2 RPL13A MKI67IP RPL17 GNL3 GRWD1 DDX54 RPLP0 RPL15 RPL23A G3BP1 DHX9 RPL23 XRN2 RBM28 RPL3 SSB RPS13 RPL8 RRS1 RPS4X RPS7 NPM1 RPL7A NCL ILF3 HNRNPU IGF2BP1 RSL1D1 RPL6 IGF2BP3 RPS17L LYAR RPL10A KIAA0020 RPSA RPLP2 SRP14 NIP7 RPS2 DDX21 BOP1 RPL10 SYNCRIP CDC5L XRCC6 STAU1 RPS3 RPL5 SRSF1 PABPC1 NOC3L PWP1 POLRMT HNRNPA3 RPS15A PR…
GO:0005623 cell	1.45e-24	97/98 (99.0%)	88108/173459 (50.8%)	TRIM28 RPS26 RPL12 RPLP1 DDX17 NOP2 RPS5 SPATA5L1 RPL18 XRCC5 RPF2 RPL13A MKI67IP RPL17 GNL3 GRWD1 DDX54 RPLP0 RPL15 RPL23A G3BP1 DHX9 RPL23 XRN2 RBM28 RPL3 SSB RPS13 RPL8 RRS1 RPS4X RPS7 NPM1 RPL7A NCL ILF3 HNRNPU IGF2BP1 RSL1D1 RPL6 IGF2BP3 RPS17L LYAR RPL10A KIAA0020 RPSA RPLP2 SRP14 NIP7 RPS2 DDX21 BOP1 RPL10 SYNCRIP CDC5L XRCC6 STAU1 RPS3 RPL5 SRSF1 PABPC1 NOC3L PWP1 POLRMT HNRNPA3 RPS15A PR…
GO:0005737 cytoplasm	2.47e-24	77/98 (78.6%)	45153/173459 (26.0%)	RPS26 RPL12 RPLP1 RPS5 SPATA5L1 RPL18 XRCC5 RPL13A MKI67IP RPL17 GRWD1 RPLP0 RPL15 RPL23A G3BP1 DHX9 RPL23 RBM28 RPL3 RPS13 RPL8 RRS1 RPS4X RPS7 NPM1 RPL7A NCL ILF3 HNRNPU IGF2BP1 RSL1D1 RPL6 IGF2BP3 RPS17L RPL10A KIAA0020 RPSA RPLP2 SRP14 RPS2 RPL10 SYNCRIP CDC5L XRCC6 STAU1 RPS3 RPL5 SRSF1 PABPC1 POLRMT RPS15A PRPF19 RPL30 HNRNPD RPS3A ILF2 DHX30 RPL4 RPS12 RPS19 TOP1 NVL RPL27 RPS10 RPS15 PCMT…
GO:0044444 cytoplasmic part	1.54e-22	65/98 (66.3%)	31558/173459 (18.2%)	RPS26 RPL12 RPLP1 RPS5 RPL18 RPL13A RPL17 RPLP0 RPL15 RPL23A G3BP1 DHX9 RPL23 RBM28 RPL3 RPS13 RPL8 RRS1 RPS4X RPS7 NPM1 RPL7A NCL ILF3 HNRNPU IGF2BP1 RSL1D1 RPL6 IGF2BP3 RPS17L RPL10A KIAA0020 RPSA RPLP2 SRP14 RPS2 RPL10 SYNCRIP STAU1 RPS3 RPL5 PABPC1 POLRMT RPS15A RPL30 HNRNPD RPS3A DHX30 RPL4 RPS12 RPS19 TOP1 RPL27 RPS10 RPS15 PCMT1 RPL7 RPS24 RPL21 CIRBP RPL9P7 GRSF1 RPS6 GTPBP4 BANF1
GO:0043231 intracellular membrane-bounded organelle	5.69e-22	76/98 (77.6%)	47275/173459 (27.3%)	TRIM28 DDX17 NOP2 XRCC5 RPF2 MKI67IP GNL3 GRWD1 DDX54 RPLP0 RPL23A G3BP1 DHX9 RPL23 XRN2 RBM28 RPL3 SSB RPS13 RRS1 RPS7 NPM1 NCL ILF3 HNRNPU IGF2BP1 RSL1D1 IGF2BP3 LYAR RPL10A KIAA0020 RPSA NIP7 RPS2 DDX21 BOP1 RPL10 SYNCRIP CDC5L XRCC6 STAU1 RPS3 RPL5 SRSF1 PABPC1 NOC3L PWP1 POLRMT HNRNPA3 RPS15A PRPF19 GLTSCR2 HNRNPD RPS3A ILF2 DHX30 RPL4 FTSJ3 SKIV2L2 RPS19 BRIX1 TOP1 NVL RPS10 RPS15 PCMT1 DDX…
GO:0043227 membrane-bounded organelle	6.33e-22	76/98 (77.6%)	47349/173459 (27.3%)	TRIM28 DDX17 NOP2 XRCC5 RPF2 MKI67IP GNL3 GRWD1 DDX54 RPLP0 RPL23A G3BP1 DHX9 RPL23 XRN2 RBM28 RPL3 SSB RPS13 RRS1 RPS7 NPM1 NCL ILF3 HNRNPU IGF2BP1 RSL1D1 IGF2BP3 LYAR RPL10A KIAA0020 RPSA NIP7 RPS2 DDX21 BOP1 RPL10 SYNCRIP CDC5L XRCC6 STAU1 RPS3 RPL5 SRSF1 PABPC1 NOC3L PWP1 POLRMT HNRNPA3 RPS15A PRPF19 GLTSCR2 HNRNPD RPS3A ILF2 DHX30 RPL4 FTSJ3 SKIV2L2 RPS19 BRIX1 TOP1 NVL RPS10 RPS15 PCMT1 DDX…
GO:0015935 small ribosomal subunit	2.45e-21	16/98 (16.3%)	448/173459 (0.3%)	RPS26 RPS5 RPS13 RPS4X RPS7 RPSA RPS2 RPS3 RPS15A RPS3A RPS12 RPS19 RPS10 RPS15 RPS24 RPS6
GO:0005654 nucleoplasm	8.34e-11	22/98 (22.4%)	5043/173459 (2.9%)	TRIM28 XRCC5 MKI67IP GNL3 DHX9 NPM1 HNRNPU RPS2 BOP1 SYNCRIP CDC5L XRCC6 SRSF1 NOC3L HNRNPA3 PRPF19 HNRNPD TOP1 RPS15 HDGF CIRBP BANF1
GO:0005575 cellular_component	7.44e-10	97/98 (99.0%)	125636/173459 (72.4%)	TRIM28 RPS26 RPL12 RPLP1 DDX17 NOP2 RPS5 SPATA5L1 RPL18 XRCC5 RPF2 RPL13A MKI67IP RPL17 GNL3 GRWD1 DDX54 RPLP0 RPL15 RPL23A G3BP1 DHX9 RPL23 XRN2 RBM28 RPL3 SSB RPS13 RPL8 RRS1 RPS4X RPS7 NPM1 RPL7A NCL ILF3 HNRNPU IGF2BP1 RSL1D1 RPL6 IGF2BP3 RPS17L LYAR RPL10A KIAA0020 RPSA RPLP2 SRP14 NIP7 RPS2 DDX21 BOP1 RPL10 SYNCRIP CDC5L XRCC6 STAU1 RPS3 RPL5 SRSF1 PABPC1 NOC3L PWP1 POLRMT HNRNPA3 RPS15A PR…
GO:0071013 catalytic step 2 spliceosome	5.41e-09	8/98 (8.2%)	276/173459 (0.2%)	HNRNPU SYNCRIP CDC5L SRSF1 PABPC1 HNRNPA3 PRPF19 SKIV2L2
GO:0005681 spliceosomal complex	3.6e-08	9/98 (9.2%)	545/173459 (0.3%)	RBM28 HNRNPU SYNCRIP CDC5L SRSF1 PABPC1 HNRNPA3 PRPF19 SKIV2L2
GO:0070937 CRD-mediated mRNA stability complex	5.97e-07	4/98 (4.1%)	21/173459 (0.0%)	DHX9 HNRNPU IGF2BP1 SYNCRIP
GO:0010494 cytoplasmic stress granule	0.000442	4/98 (4.1%)	104/173459 (0.1%)	IGF2BP1 STAU1 PABPC1 CIRBP
GO:0035770 ribonucleoprotein granule	0.00216	5/98 (5.1%)	356/173459 (0.2%)	IGF2BP1 STAU1 PABPC1 TOP1 CIRBP

## Sheet: Molecular function
Molecular Function
GO Term	P-value	Sample frequency	Background frequency	Genes
GO:0003723 RNA binding	6.92e-68	62/98 (63.3%)	4818/173459 (2.8%)	RPS26 RPL12 RPLP1 DDX17 NOP2 RPS5 RPL18 MKI67IP DDX54 RPLP0 RPL15 RPL23A G3BP1 DHX9 RBM28 RPL3 SSB RPS13 RPL8 RPS4X RPS7 NPM1 RPL7A NCL ILF3 HNRNPU IGF2BP1 RSL1D1 RPL6 IGF2BP3 RPL10A LARP1 KIAA0020 RPLP2 SRP14 NIP7 RPS2 DDX21 SYNCRIP CDC5L STAU1 RPS3 RPL5 SRSF1 PABPC1 HNRNPA3 RPS15A RPL30 HNRNPD RPS3A ILF2 DHX30 RPL4 RPS19 RPS15 RPL7 DDX18 RPL21 CIRBP RPL9P7 GRSF1 EXOSC10
GO:0003735 structural constituent of ribosome	4.57e-48	40/98 (40.8%)	1991/173459 (1.1%)	RPS26 RPL12 RPLP1 RPS5 RPL18 RPL13A RPL17 RPLP0 RPL15 RPL23A RPL23 RPL3 RPS13 RPL8 RPS4X RPS7 RPL7A RSL1D1 RPL6 RPS17L RPL10A RPSA RPLP2 RPS2 RPL10 RPS3 RPL5 RPS15A RPL30 RPS3A RPL4 RPS12 RPS19 RPL27 RPS15 RPL7 RPS24 RPL21 RPL9P7 RPS6
GO:0003676 nucleic acid binding	4.61e-38	72/98 (73.5%)	23677/173459 (13.6%)	TRIM28 RPS26 RPL12 RPLP1 DDX17 NOP2 RPS5 RPL18 XRCC5 MKI67IP DDX54 RPLP0 RPL15 RPL23A G3BP1 DHX9 XRN2 RBM28 RPL3 SSB RPS13 RPL8 RPS4X RPS7 NPM1 RPL7A NCL ILF3 HNRNPU IGF2BP1 RSL1D1 RPL6 IGF2BP3 RPL10A LARP1 KIAA0020 RPLP2 SRP14 NIP7 RPS2 DDX21 SYNCRIP CDC5L XRCC6 STAU1 RPS3 RPL5 SRSF1 PABPC1 POLRMT HNRNPA3 RPS15A PRPF19 RPL30 HNRNPD RPS3A ILF2 DHX30 RPL4 SKIV2L2 RPS19 TOP1 RPS15 RPL7 DDX18 HDGF R…
GO:0005198 structural molecule activity	3.41e-34	40/98 (40.8%)	4493/173459 (2.6%)	RPS26 RPL12 RPLP1 RPS5 RPL18 RPL13A RPL17 RPLP0 RPL15 RPL23A RPL23 RPL3 RPS13 RPL8 RPS4X RPS7 RPL7A RSL1D1 RPL6 RPS17L RPL10A RPSA RPLP2 RPS2 RPL10 RPS3 RPL5 RPS15A RPL30 RPS3A RPL4 RPS12 RPS19 RPL27 RPS15 RPL7 RPS24 RPL21 RPL9P7 RPS6
GO:1901363 heterocyclic compound binding	2.34e-26	77/98 (78.6%)	42249/173459 (24.4%)	TRIM28 RPS26 RPL12 RPLP1 DDX17 NOP2 RPS5 SPATA5L1 RPL18 XRCC5 MKI67IP GNL3 DDX54 RPLP0 RPL15 RPL23A G3BP1 DHX9 XRN2 RBM28 RPL3 SSB RPS13 RPL8 RPS4X RPS7 NPM1 RPL7A NCL ILF3 HNRNPU IGF2BP1 RSL1D1 RPL6 IGF2BP3 RPL10A LARP1 KIAA0020 RPLP2 SRP14 NIP7 RPS2 DDX21 SYNCRIP CDC5L XRCC6 STAU1 RPS3 RPL5 SRSF1 PABPC1 POLRMT HNRNPA3 RPS15A PRPF19 RPL30 HNRNPD RPS3A ILF2 DHX30 RPL4 SKIV2L2 RPS19 TOP1 NVL RPS15…
GO:0097159 organic cyclic compound binding	2.35e-26	77/98 (78.6%)	42253/173459 (24.4%)	TRIM28 RPS26 RPL12 RPLP1 DDX17 NOP2 RPS5 SPATA5L1 RPL18 XRCC5 MKI67IP GNL3 DDX54 RPLP0 RPL15 RPL23A G3BP1 DHX9 XRN2 RBM28 RPL3 SSB RPS13 RPL8 RPS4X RPS7 NPM1 RPL7A NCL ILF3 HNRNPU IGF2BP1 RSL1D1 RPL6 IGF2BP3 RPL10A LARP1 KIAA0020 RPLP2 SRP14 NIP7 RPS2 DDX21 SYNCRIP CDC5L XRCC6 STAU1 RPS3 RPL5 SRSF1 PABPC1 POLRMT HNRNPA3 RPS15A PRPF19 RPL30 HNRNPD RPS3A ILF2 DHX30 RPL4 SKIV2L2 RPS19 TOP1 NVL RPS15…
GO:0005515 protein binding	1.73e-15	55/98 (56.1%)	29302/173459 (16.9%)	TRIM28 RPS26 RPLP1 DDX17 NOP2 XRCC5 MKI67IP GNL3 DDX54 RPLP0 RPL15 RPL23A G3BP1 DHX9 RPS13 RPS7 NPM1 RPL7A NCL ILF3 HNRNPU IGF2BP1 IGF2BP3 RPSA NIP7 RPS2 BOP1 SYNCRIP CDC5L XRCC6 STAU1 RPS3 RPL5 SRSF1 PABPC1 POLRMT PRPF19 HNRNPD RPS3A ILF2 DHX30 FTSJ3 SKIV2L2 RPS19 TOP1 RPS10 RPL7 DDX18 HDGF RPS24 CIRBP RPS6 EXOSC10 GTPBP4 BANF1
GO:0003729 mRNA binding	3.34e-14	12/98 (12.2%)	431/173459 (0.2%)	RPS26 RPS5 SSB RPS13 IGF2BP1 IGF2BP3 SYNCRIP RPS3 PABPC1 RPL7 CIRBP GRSF1
GO:0005488 binding	2.54e-11	83/98 (84.7%)	82624/173459 (47.6%)	TRIM28 RPS26 RPL12 RPLP1 DDX17 NOP2 RPS5 SPATA5L1 RPL18 XRCC5 MKI67IP GNL3 DDX54 RPLP0 RPL15 RPL23A G3BP1 DHX9 XRN2 RBM28 RPL3 SSB RPS13 RPL8 RPS4X RPS7 NPM1 RPL7A NCL ILF3 HNRNPU IGF2BP1 RSL1D1 RPL6 IGF2BP3 LYAR RPL10A LARP1 KIAA0020 RPSA RPLP2 SRP14 NIP7 RPS2 DDX21 BOP1 SYNCRIP CDC5L XRCC6 STAU1 RPS3 RPL5 SRSF1 PABPC1 POLRMT HNRNPA3 RPS15A PRPF19 RPL30 HNRNPD RPS3A ILF2 DHX30 RPL4 FTSJ3 SKIV2L2…
GO:0008186 RNA-dependent ATPase activity	1.52e-08	6/98 (6.1%)	88/173459 (0.1%)	DDX17 DDX54 G3BP1 DHX9 DDX21 DDX18
GO:0003724 RNA helicase activity	4.49e-08	6/98 (6.1%)	105/173459 (0.1%)	DDX17 DDX54 G3BP1 DHX9 DDX21 DDX18
GO:0070035 purine NTP-dependent helicase activity	2.27e-07	10/98 (10.2%)	953/173459 (0.5%)	DDX17 XRCC5 DDX54 G3BP1 DHX9 DDX21 XRCC6 DHX30 SKIV2L2 DDX18
GO:0008026 ATP-dependent helicase activity	2.27e-07	10/98 (10.2%)	953/173459 (0.5%)	DDX17 XRCC5 DDX54 G3BP1 DHX9 DDX21 XRCC6 DHX30 SKIV2L2 DDX18
GO:0004004 ATP-dependent RNA helicase activity	1.83e-06	5/98 (5.1%)	86/173459 (0.0%)	DDX54 G3BP1 DHX9 DDX21 DDX18
GO:0019843 rRNA binding	2.63e-06	6/98 (6.1%)	206/173459 (0.1%)	RPL23A RPL8 RPS4X RPL5 CIRBP RPL9P7
GO:0000166 nucleotide binding	4.63e-06	34/98 (34.7%)	20793/173459 (12.0%)	DDX17 SPATA5L1 XRCC5 MKI67IP GNL3 DDX54 RPL23A G3BP1 DHX9 RBM28 SSB NCL HNRNPU IGF2BP1 IGF2BP3 DDX21 SYNCRIP XRCC6 SRSF1 PABPC1 HNRNPA3 HNRNPD ILF2 DHX30 SKIV2L2 TOP1 NVL DDX18 HDGF RPS24 CIRBP GRSF1 EXOSC10 GTPBP4
GO:1901265 nucleoside phosphate binding	4.64e-06	34/98 (34.7%)	20794/173459 (12.0%)	DDX17 SPATA5L1 XRCC5 MKI67IP GNL3 DDX54 RPL23A G3BP1 DHX9 RBM28 SSB NCL HNRNPU IGF2BP1 IGF2BP3 DDX21 SYNCRIP XRCC6 SRSF1 PABPC1 HNRNPA3 HNRNPD ILF2 DHX30 SKIV2L2 TOP1 NVL DDX18 HDGF RPS24 CIRBP GRSF1 EXOSC10 GTPBP4
GO:0004386 helicase activity	6.2e-06	10/98 (10.2%)	1349/173459 (0.8%)	DDX17 XRCC5 DDX54 G3BP1 DHX9 DDX21 XRCC6 DHX30 SKIV2L2 DDX18
GO:0036094 small molecule binding	2.27e-05	34/98 (34.7%)	22136/173459 (12.8%)	DDX17 SPATA5L1 XRCC5 MKI67IP GNL3 DDX54 RPL23A G3BP1 DHX9 RBM28 SSB NCL HNRNPU IGF2BP1 IGF2BP3 DDX21 SYNCRIP XRCC6 SRSF1 PABPC1 HNRNPA3 HNRNPD ILF2 DHX30 SKIV2L2 TOP1 NVL DDX18 HDGF RPS24 CIRBP GRSF1 EXOSC10 GTPBP4
GO:0045182 translation regulator activity	0.000196	4/98 (4.1%)	85/173459 (0.0%)	IGF2BP1 IGF2BP3 PABPC1 CIRBP
GO:0042162 telomeric DNA binding	0.000216	4/98 (4.1%)	87/173459 (0.1%)	XRCC5 NCL XRCC6 HNRNPD
GO:0042623 ATPase activity, coupled	0.000674	11/98 (11.2%)	2825/173459 (1.6%)	DDX17 XRCC5 DDX54 G3BP1 DHX9 DDX21 XRCC6 DHX30 SKIV2L2 TOP1 DDX18
GO:0003725 double-stranded RNA binding	0.000752	5/98 (5.1%)	287/173459 (0.2%)	DHX9 ILF3 DDX21 STAU1 ILF2
GO:0016887 ATPase activity	0.00499	11/98 (11.2%)	3483/173459 (2.0%)	DDX17 XRCC5 DDX54 G3BP1 DHX9 DDX21 XRCC6 DHX30 SKIV2L2 TOP1 DDX18
GO:0004003 ATP-dependent DNA helicase activity	0.00697	4/98 (4.1%)	208/173459 (0.1%)	XRCC5 G3BP1 DHX9 XRCC6
GO:0003674 molecular_function	0.00736	94/98 (95.9%)	139254/173459 (80.3%)	TRIM28 RPS26 RPL12 RPLP1 DDX17 NOP2 RPS5 SPATA5L1 RPL18 XRCC5 RPL13A MKI67IP RPL17 GNL3 DDX54 RPLP0 RPL15 RPL23A G3BP1 DHX9 RPL23 XRN2 RBM28 RPL3 SSB RPS13 RPL8 RRS1 RPS4X RPS7 NPM1 RPL7A NCL ILF3 HNRNPU IGF2BP1 RSL1D1 RPL6 IGF2BP3 RPS17L LYAR RPL10A LARP1 KIAA0020 RPSA RPLP2 SRP14 NIP7 RPS2 DDX21 BOP1 RPL10 SYNCRIP CDC5L XRCC6 STAU1 RPS3 RPL5 SRSF1 PABPC1 POLRMT HNRNPA3 RPS15A PRPF19 GLTSCR2 RPL…
GO:0017111 nucleoside-triphosphatase activity	0.00747	15/98 (15.3%)	6847/173459 (3.9%)	DDX17 SPATA5L1 XRCC5 GNL3 DDX54 G3BP1 DHX9 DDX21 XRCC6 DHX30 SKIV2L2 TOP1 NVL DDX18 GTPBP4
