# Supplementary material for: Hepatoma-derived growth factor and nucleolin exist in the same ribonucleoprotein complex
Source: BMC Biochem. 2013 Jan 10;14:2. doi: 10.1186/1471-2091-14-2 (PMC3551658; doi:10.1186/1471-2091-14-2)
Supplement: Additional file 5 — Peptide hits of proteins processed by SDS-PAGE and ESI-MS/MS. ESI-MS/MS files were searched against Swissprot database by the MASCOT search engine. Peptide residues of the identified proteins were listed together with measured and calculated peptide masses. [file 1471-2091-14-2-S5.xlsx]

## Sheet: Blatt1
Nucleolin Residues	Peptide Sequence	Mr(expect)	Mr(calc)
72-80	K.VAVATPAKK.A	883.665	883.549
88-95	K.KAAATPAK.K	756.505	756.449
117-125	K.ALVATPGKK.G	883.645	883.549
325-333	K.TGISDVFAK.K	936.565	936.492
349-362	K.FGYVDFESAEDLE.K	1647.87	1647.73
363-370	K.ALELTGLK.V	843.605	843.506
404-420	K.VTQDELKEVFEDAAEI.R	1990.95	1990.98
430-444	K.GIAYIEFKTEADAE.K	1683.97	1683.84
458-467	R.SISLYYTGEK.G	1159.67	1159.58
522-537	K.SKGYAFIEFASFEDA.K	1809.13	1808.86
555-561	R.LELQGPR.G	811.545	811.455
611-624	K.GFGFVDFNSEEDA.K	1560.81	1560.67
628-648	K.EAMEDGEIDGNKVTLDWAKP.K	2345.5	2345.12
Ku86 Residues	Peptide Sequence	Mr(expect)	Mr(calc)
36-44	K.KVITMFVQR.Q	1120.79	1120.64
82-97	R.HLMLPDFDLLEDIES.K	1930.33	1929.94
131-141	R.HIEIFTDLSSR.F	1316.86	1316.67
145-155	K.SQLDIIIHSLK.K	1265.74	1265.73
185-195	R.LGGHGPSFPLK.G	1108.75	1108.6
316-325	R.YGSDIVPFSK.V	1111.65	1111.56
355-363	R.FFMGNQVLK.V	1082.67	1082.56
401-413	R.ANPQVGVAFPHIK.H	1376.97	1376.76
444-465	K.YAPTEAQLNAVDALIDSMSLAK.K	2336.47	2336.16
470-481	K.TDTLEDLFPTTK.I	1379.84	1379.68
503-525	R.EPLPPIQQHIWNMLNPPAEVTTK.V	2652.7	2652.37
546-565	K.DQVTAQEIFQDNHEDGPTAK.K	2242.33	2242.01
655-660	R.FNNFLK.A	781.545	781.412
709-732	K.DKPSGDTAAVFEEGGDVDDLLDMI	2524.39	2524.12
PARP1 Residues	Peptide Sequence	Mr(expect)	Mr(calc)
109-119	K.TLGDFAAEYAK.S	1184.79	1184.57
166-182	K.NREELGFRPEYSASQLK.G	2023.06	2023.01
263-269	K.ELLIFNK.Q	875.525	875.512
453-467	R.VVSEDFLQDVSASTK.S	1623.95	1623.8
552-564	K.VFSATLGLVDIVK.G	1360.97	1360.8
583-587	R.YWIFR.S	783.585	783.407
608-621	K.EDAIEHFMKLYEEK.T	1797.1	1796.83
663-674	K.SKLPKPVQDLIK.M	1365.13	1364.84
736-747	R.FYTLIPHDFGMK.K	1468	1467.72
748-761	K.KPPLLNNADSVQAK.V	1494.01	1493.82
820-838	K.NTHATTHNAYDLEVIDIFK.I	2201.35	2201.08
859-865	R.LLWHGSR.T	867.565	867.471
866-878	R.TTNFAGILSQGLR.I	1376.93	1376.74
879-893	R.IAPPEAPVTGYMFGK.G	1576.97	1576.8
894-903	K.GIYFADMVSK.S	1129.69	1129.55
DNAPKcs	Peptide Sequence	Mr(expect)	Mr(calc)
247-254	R.EIFNFVLK.A	1008.75	1008.56
311-321	K.AALSALESFLK.Q	1148.85	1148.64
330-335	K.NAEMHK.N	728.388	728.327
380-391	K.DVDFMYVELIQR.C	1543.13	1542.74
453-463	K.MQLVCCRAIVK.V	1278.82	1278.66
892-899	R.LSFAVPFR.E	935.625	935.523
925-944	R.QTKVAACELLHSMVMFMLGK.A	2325.22	2325.14
965-971	R.TFPVLLR.L	844.625	844.517
1076-1087	R.LGASLAFNNIYR.E	1337.83	1337.71
1275-1292	R.TVGALQVLGTEAQSSLLK.A	1814.17	1814.01
1643-1651	K.MAVLALLAK.I	928.825	928.578
2504-2522	K.DVLIQGLIDENPGLQLIIR.N	2118.79	2118.2
2539-2549	R.LLALNSLYSPK.I	1217.85	1217.7
2825-2835	K.TLSEKNNITQK.L	1274.93	1274.68
2916-2922	R.LPPDVLR.W	808.685	808.481
3051-3067	K.LLLQGEADQSLLTFIDK.A	1903.19	1903.03
3303-3318	K.TVSLLDENNVSSYLSK.N	1767.89	1767.89
3336-3357	R.IIANALSSEPACLAEIEEDKAR.R	2399.14	2399.2
3426-3449	R.KEEENASVIDSAELQAYPALVVEK.M	2631.58	2631.33
3468-3485	R.LLQIIERYPEETLSLMTK.E	2176.48	2176.18
